# Supplementary material for: Induction of altered gene expression profiles in cultured bovine granulosa cells at high cell density
Source: Reprod Biol Endocrinol. 2017 Jan 5;15:3. doi: 10.1186/s12958-016-0221-6 (PMC5217602; doi:10.1186/s12958-016-0221-6)
Supplement: Additional file 1: — The datasheets were named Table S1–Table S8 containing additional information about the mRNA microarray analysis and subsequent Ingenuity Pathway Analysis. They are explicitly referenced within the text. (XLSX 267 kb) [file 12958_2016_221_MOESM1_ESM.xlsx]

## Sheet: Table S1
Table S1: Gene specific primers used for quantitative Real-Time PCR.
Gene		Sequence	Size (bp)	efficiency	Accession No.
RPLP0	for	TGGTTACCCAACCGTCGCATCTGTA	142	1.936	NM_001012682
	rev	CACAAAGGCAGATGGATCAGCCAAG
CYP19A1	for	GCTTTTGGAAGTGCTGAACCCAAGG	172	1.904	NM_174305
	rev	GGGCCCAATTCCCAGAAAGTAGCTG
CYP11A1	for	AGAGAATCCACTTTCGCCACATC	237	1.93	NM_176644
	rev	GGTCTTTCTTCCAGGTTCCTGAC
HSD3B1	for	TGTTGGTGGAGGAGAAGGATCTG	208	1.931	NM_174343
	rev	GCATTCCTGACGTCAATGACAGAG
FSHR	for	TCACCAAGCTTCGAGTCATCCCAAA	189	1.935	NM_174061
	rev	TCTGGAAGGCATCAGGGTCGATGTA
LHCGR*	for	GCATCCACAAGCTTCCAGATGTTACGA	205	1.96	NM_174381
	rev	GGGAAATCAGCGTTGTCCCATTGA
PTGS2	for	TACAGCACTTGAGTGGCTATCAC	317	1.915	NM_174445
	rev	CTGGTCAATTGAAGCCTTTGATAC
RGS2	for	AAGCCCAGCTGTGGTCAGAAGCATT	127	1.974	NM_001075596
	rev	TCTTCACAGGCCAGCCAGAATTCAA
VNN2	for	TCCCACAGCTTGGATGAACGTTTTG	267	1.918	NM_001163920
	rev	TAGGCACTCCAATTCATGGCTGGTG
PTX3	for	TTTGTGCGCTCTGGTCTGCAGTGT	164	2.004	NM_001076259
	rev	CATGGTGAAGAGCTTGTCCCACTCG
PCNA	for	GTGAACCTGCAGAGCATGGACTCGT	192	1.887	NM_001034494
	rev	CGTGTCCGCGTTATCTTCAGCTCTT
CCND2	for	CGCAGGGCCGTGCCGGACGCCAAC	279	1.945	NM_001076372
	rev	CACGGCCCCCAGCAGCTGCAGATGG
for, forward primer; rev, reverse primer
* primers cover exons 5 to 7 and therefore did not exclude any splice variants

## Sheet: Table S2
Table S2: Transcript abundance of different housekeeping genes in normal and high density GC culture.
	RPLP0	B2M	RPS18
Normal density	33.45 (± 0.74)	12.01 (± 0.17)	93.65 (± 0.95)
High density	34.65 (± 1.29)	7.65 (± 0.39)	89.21 (± 2.64)
P	0.465	<0.001	0.188
Transcript abundance (x106 copies/µg RNA).

## Sheet: Table S3
Table S3: Differentially expressed genes in cultured bovine GC (high vs normal density) with │FC│>1.5, p<0.05 and FDR<0.05
Transcript Cluster ID	Gene Symbol	Description	signal high density (log 2)	signal normal density (log 2)	FC	p-value	FDR
12837426	ZRANB2	zinc finger, RAN-binding domain containing 2	6.77	7.67	-1.86	0.003763	0.033592
12763227	ZPBP2	zona pellucida binding protein 2	6.42	5.66	1.69	0.00014	0.006591
12743827	ZNF827	zinc finger protein 827	5.59	6.19	-1.51	0.003248	0.031171
12725181	ZNF704	zinc finger protein 704	7.18	8.4	-2.32	2.5e-05	0.004115
12888194	ZNF564	zinc finger protein 564	6.78	5.53	2.37	0.000114	0.006132
12820083	ZNF518A	zinc finger protein 518A	4.98	5.7	-1.65	0.002664	0.02786
12890349	ZNF462	zinc finger protein 462	7.77	8.59	-1.76	3.3e-05	0.004135
12753402	ZNF432	zinc finger protein 432	3.9	5.03	-2.2	0.005263	0.040596
12889942	ZNF395	zinc finger protein 395	6.23	5.05	2.28	0.000109	0.006101
12805484	ZNF391	zinc finger protein 391	2.46	3.3	-1.78	0.000937	0.015923
12826379	ZNF365	zinc finger protein 365	5	5.69	-1.61	0.000235	0.008441
12731162	ZNF259	zinc finger protein 259	9.06	8.32	1.66	1.4e-05	0.00335
12726376	ZNF214	zinc finger protein 214	2.45	3.35	-1.87	0.005545	0.041991
12812376	ZNF174	zinc finger protein 174	4.68	5.29	-1.52	0.003383	0.031865
12837963	ZMYND12	zinc finger, MYND-type containing 12	3.9	4.58	-1.61	0.001132	0.017288
12845860	ZMYM4	zinc finger, MYM-type 4	6.87	7.47	-1.52	0.001427	0.019683
12681770	ZMAT3	zinc finger, matrin-type 3	7.76	8.59	-1.77	0.000251	0.008602
12719123	ZHX3	zinc fingers and homeoboxes 3	4.5	5.17	-1.59	0.001776	0.022174
12723735	ZHX1	zinc fingers and homeoboxes 1	6.03	6.98	-1.93	0.004368	0.036321
12697850	ZFP106	zinc finger protein 106 homolog (mouse)	7.05	7.78	-1.66	2.7e-05	0.004135
12720538	ZEB1	zinc finger E-box binding homeobox 1	6.49	5.42	2.09	0.000209	0.007996
12855735	ZC3HAV1	zinc finger CCCH-type, antiviral 1	7.89	8.51	-1.54	0.003524	0.03248
12729100	ZBTB16	zinc finger and BTB domain containing 16	7.17	7.83	-1.58	0.00716	0.04918
12690059	ZBTB1	zinc finger and BTB domain containing 1	7.59	8.44	-1.79	0.002659	0.027847
12814558	YPEL3	yippee-like 3 (Drosophila)	6.14	6.95	-1.76	0.00086	0.015207
12813872	XYLT1	xylosyltransferase I	7.29	6.51	1.72	0.00057	0.012354
12777605	XRCC5	X-ray repair complementing defective repair in Chinese hamster cells 5 (double-strand-break rejoining)	6.39	7.04	-1.57	0.000245	0.008521
12909790	XK	X-linked Kx blood group (McLeod syndrome)	5.51	6.17	-1.59	0.00017	0.007275
12703781	XDH	xanthine dehydrogenase	3.92	6.34	-5.36	2.6e-05	0.004135
12682365	WWTR1	WW domain containing transcription regulator 1	7.42	6.69	1.66	0.000706	0.013744
12824282	WWC2	WW and C2 domain containing 2	7.67	7.06	1.53	0.000512	0.011982
12879465	WWC1	WW and C2 domain containing 1	5.1	5.9	-1.74	0.001025	0.016588
12773545	WSCD1	WSC domain containing 1	5.66	4.91	1.69	0.001961	0.023392
12843050	WNT2B	wingless-type MMTV integration site family, member 2B	7.7	8.32	-1.54	0.000983	0.016287
12733368	WNT11	wingless-type MMTV integration site family, member 11	5.11	4.43	1.6	0.000487	0.01172
12838021	WDR77	WD repeat domain 77	5.23	6.03	-1.75	2e-06	0.002757
12698277	WDR35	WD repeat domain 35	5.61	6.68	-2.11	0.005721	0.042902
12827482	VSTM4	V-set and transmembrane domain containing 4	5.17	4.25	1.89	0.000661	0.013257
12703997	VSNL1	visinin-like 1	4.31	3.07	2.37	0.000585	0.012476
12847180	VPS45	vacuolar protein sorting 45 homolog (S. cerevisiae)	6.73	7.36	-1.55	0.003015	0.029955
12900969	VNN2	vanin 2	6.59	4.03	5.88	7.5e-05	0.005217
12900682	VNN1	vanin 1	3.93	5.19	-2.4	0.003039	0.030105
12892762	VLDLR	very low density lipoprotein receptor	9.32	7.71	3.04	1e-06	0.002757
12797313	VILL	villin-like	4.03	3.27	1.7	0.002175	0.0249
12801086	VEGFA		10.87	9.79	2.12	7.7e-05	0.005358
12860953	VDR	vitamin D (1,25- dihydroxyvitamin D3) receptor	4.62	3.91	1.63	0.005782	0.043129
12740649	VASH2	vasohibin 2	6.71	6.07	1.55	0.001974	0.023478
12874685	USP53	ubiquitin specific peptidase 53	7.97	8.75	-1.72	0.003652	0.033026
12873002	USP53	ubiquitin specific peptidase 53	6.92	7.68	-1.7	0.002438	0.026447
12845960	USP40	ubiquitin specific peptidase 40	5.92	6.72	-1.75	0.001499	0.020279
12826267	URB2	URB2 ribosome biogenesis 2 homolog (S. cerevisiae)	5.38	6.21	-1.77	0.000282	0.009037
12854172	UPP1	uridine phosphorylase 1	7.29	3.5	13.77	5.6e-05	0.004638
12746240	UNG	uracil-DNA glycosylase	6.18	6.86	-1.61	0.004844	0.038677
12871600	UNC5C	unc-5 homolog C (C. elegans)	6.24	3.72	5.75	3.7e-05	0.004135
12765895	ULBP27	UL16-binding protein 27; UL16-binding protein 9; UL16-binding protein 27-like	7.92	6.85	2.09	4e-06	0.00276
12886305	UHRF1	ubiquitin-like with PHD and ring finger domains 1	4.93	5.61	-1.59	0.000654	0.013214
12846788	UHMK1	U2AF homology motif (UHM) kinase 1	7.75	8.38	-1.54	0.001684	0.021552
12813285	UFSP1	UFM1-specific peptidase 1 (non-functional)	7.01	6.26	1.69	0.001172	0.017626
12730764	UCP2	uncoupling protein 2 (mitochondrial, proton carrier)	7.31	6.48	1.78	4.9e-05	0.004548
12802523	UBR2	ubiquitin protein ligase E3 component n-recognin 2	6.68	7.3	-1.53	0.007197	0.049302
12900255	UBE3D	ubiquitin-conjugating enzyme E2C binding protein	4.71	5.33	-1.54	0.004538	0.037059
12714343	UBE2C	ubiquitin-conjugating enzyme E2C	6.9	8.06	-2.23	8.4e-05	0.005603
12857179	TXNRD1	thioredoxin reductase 1	7.16	8.09	-1.91	0.000341	0.009811
12837074	TXNIP	thioredoxin interacting protein	3.7	10.01	-79.5	1.4e-05	0.00341
12856111	TWIST1	twist homolog 1 (Drosophila)	5.85	5.02	1.78	0.005013	0.039446
12801080	TUBB2B	tubulin, beta 2B class IIb	8.08	7.28	1.75	0.004999	0.039412
12715842	TTPAL	tocopherol (alpha) transfer protein-like	6.25	6.87	-1.53	0.004417	0.036543
12776270	TTLL4	tubulin tyrosine ligase-like family, member 4	7.28	7.88	-1.51	0.001131	0.017288
12776033	TTC30A	tetratricopeptide repeat domain 30A	4.22	4.82	-1.52	0.001059	0.016809
12868965	TSPAN19	tetraspanin 19	1.61	2.23	-1.53	0.00516	0.040094
12730259	TSPAN18	tetraspanin 18	7.64	6.53	2.16	0.000486	0.01172
12826384	TSPAN15	tetraspanin 15	4.25	5.42	-2.25	0.001836	0.022461
12850708	TSPAN13	tetraspanin 13	8.9	7.94	1.95	0.003307	0.031532
12855669	TSPAN12	tetraspanin 12	6.66	4.75	3.77	0.000517	0.011995
12828476	TSNAX	translin-associated factor X; translin-associated protein X-like	6.61	7.34	-1.66	0.001738	0.021891
12728761	TSKU	tsukushi small leucine rich proteoglycan homolog (Xenopus laevis)	7.5	6.71	1.73	0.001444	0.019878
12679396	TRPM2	transient receptor potential cation channel, subfamily M, member 2	5.59	4.46	2.19	0.00018	0.007395
12907339	TRPC5	transient receptor potential cation channel, subfamily C, member 5	7.16	6.54	1.54	0.000464	0.011396
12709067	TRPC4	transient receptor potential cation channel, subfamily C, member 4	7.64	6.31	2.52	0.00056	0.012281
12742074	TRPC3	transient receptor potential cation channel, subfamily C, member 3	2.92	2.29	1.54	0.003657	0.033046
12864675	TROAP	trophinin associated protein (tastin)	5.1	5.71	-1.53	0.007214	0.049367
12782775	TRNAU1AP	tRNA selenocysteine 1 associated protein 1	5.22	5.85	-1.55	0.001804	0.022287
12681991	TRIM59	tripartite motif containing 59	5.38	6.23	-1.79	0.005719	0.042894
12696584	TRIM36	tripartite motif containing 36	4.52	3.17	2.55	0.000531	0.012035
12803960	TRIM26	tripartite motif containing 26; tripartite motif-containing 26	5.31	5.9	-1.51	0.002623	0.02766
12726906	TRIM21	tripartite motif containing 21	4.74	5.42	-1.61	0.00028	0.009027
12720619	TRIB3	tribbles homolog 3 (Drosophila)	5.39	3.39	3.98	0.000788	0.014478
12704157	TRIB2	tribbles homolog 2 (Drosophila)	7.89	9.06	-2.24	0.00026	0.0087
12849802	TRGC4	T cell receptor gamma C4	1.82	2.56	-1.67	4.2e-05	0.004289
12714352	TPX2	TPX2, microtubule-associated, homolog (Xenopus laevis)	6.59	7.38	-1.72	0.002156	0.024732
12747853	TPST2	tyrosylprotein sulfotransferase 2	8.48	7.41	2.1	8e-06	0.00276
12812405	TPST1	tyrosylprotein sulfotransferase 1	4.4	5.1	-1.63	0.000705	0.01373
12723730	TP53INP1	tumor protein p53 inducible nuclear protein 1	7.91	8.9	-1.99	0.000909	0.015567
12792177	TP53BP1	tumor protein p53 binding protein 1	5.17	5.92	-1.69	0.000181	0.007409
12773515	TOP2A	topoisomerase (DNA) II alpha 170kDa	5.93	7.62	-3.23	0.000503	0.011908
12763087	TOM1L1	target of myb1 (chicken)-like 1	7.79	6.55	2.35	6.5e-05	0.004907
12885985	TNIP1	TNFAIP3 interacting protein 1	7.13	6.45	1.6	0.001133	0.017297
12681903	TNIK	TRAF2 and NCK interacting kinase	7.43	6.28	2.22	1.7e-05	0.003592
12740702	TNFSF4	tumor necrosis factor (ligand) superfamily, member 4	8.22	7.42	1.74	0.000533	0.012035
12741388	TNFSF18	tumor necrosis factor (ligand) superfamily, member 18	8.21	7.02	2.29	2.4e-05	0.004083
12741042	TNFRSF8	tumor necrosis factor receptor superfamily, member 8	4.98	4.19	1.73	0.000581	0.012476
12806404	TNFRSF21	tumor necrosis factor receptor superfamily, member 21	7.08	5.63	2.73	6e-06	0.00276
12738690	TNFRSF1B	tumor necrosis factor receptor superfamily, member 1B	7.42	6.12	2.46	0.000373	0.010294
12892131	TNFRSF10D	tumor necrosis factor receptor superfamily, member 10d, decoy with truncated death domain; uncharacterized LOC784541	8.99	7.26	3.32	0.000172	0.007281
12830323	TNFRSF10A	tumor necrosis factor receptor superfamily, member 10a	7.24	6.06	2.27	0.000189	0.007617
12892054	TNFRSF10A	tumor necrosis factor receptor superfamily, member 10a	7.13	5.9	2.34	0.000255	0.008661
12886230	TNFAIP8	tumor necrosis factor, alpha-induced protein 8	4.7	3.81	1.85	0.005625	0.042324
12895070	TNC	tenascin C	6.16	4.17	3.98	5.6e-05	0.004638
12712617	TMTC4	transmembrane and tetratricopeptide repeat containing 4	6.72	6.02	1.63	1e-06	0.002757
12858852	TMPO	thymopoietin	7.12	7.71	-1.51	0.002818	0.028846
12762782	TMEM97	transmembrane protein 97	9.43	8.71	1.65	7e-06	0.00276
12689424	TMEM62	transmembrane protein 62	5.94	6.98	-2.05	0.001103	0.017153
12737563	TMEM52	transmembrane protein 52	6.23	6.97	-1.67	0.005921	0.043778
12679533	TMEM45A	transmembrane protein 45A	9.42	8.79	1.55	0.000462	0.011385
12779093	TMEM37	transmembrane protein 37	6.97	5.61	2.57	0.002092	0.024336
12903885	TMEM27	transmembrane protein 27	7.62	8.27	-1.57	0.00379	0.033682
12827408	TMEM26	transmembrane protein 26	7.91	6.16	3.38	3.9e-05	0.004198
12696234	TMEM229B	transmembrane protein 229B	5.68	6.67	-1.98	3e-05	0.004135
12768112	TMEM220	transmembrane protein 220	6.87	6.28	1.51	0.004074	0.034888
12684410	TMEM22	transmembrane protein 22	4.7	4.09	1.53	0.007174	0.049214
12814004	TMEM204	transmembrane protein 204	5.11	4.39	1.65	0.003903	0.034206
12861056	TMEM194A	transmembrane protein 194A	6.14	6.95	-1.75	0.003953	0.034368
12875089	TMEM150C	transmembrane protein 150C	6.94	4.36	6	7e-06	0.00276
12742516	TMEM119	transmembrane protein 119	4.73	4.03	1.63	0.006999	0.048543
12865876	TMEM106C	transmembrane protein 106C	7.14	7.92	-1.72	0.000135	0.006505
12865085	TMCC3	transmembrane and coiled-coil domain family 3	7.85	7.16	1.62	0.000889	0.015441
12829453	TM7SF2	transmembrane 7 superfamily member 2	9.96	9.19	1.71	0.002092	0.024336
12873446	TLR6	toll-like receptor 6	5.6	7.16	-2.93	0.000279	0.009022
12823479	TLR3	toll-like receptor 3	5.76	6.68	-1.9	0.002435	0.026447
12875578	TLR1	toll-like receptor 1	5.45	6.57	-2.17	0.000446	0.011237
12821682	TLL2	tolloid-like 2	8	6.99	2.01	0.00198	0.023524
12903459	TKTL1	transketolase-like 1	4.11	3.48	1.55	0.004329	0.036125
12781035	TINAGL1	tubulointerstitial nephritis antigen-like 1; tubulointerstitial nephritis antigen-like	6.51	5.88	1.54	0.000636	0.013004
12857108	TIMP3	TIMP metallopeptidase inhibitor 3	9.99	8.62	2.57	2.6e-05	0.004115
12874853	TIGD2		3.86	4.91	-2.08	0.000525	0.012035
12790500	TICRR	TOPBP1-interacting checkpoint and replication regulator	3.64	4.43	-1.73	0.002276	0.025534
12696639	TICAM2	toll-like receptor adaptor molecule 2	5.8	6.46	-1.58	0.00448	0.036801
12681636	TIAM1	T-cell lymphoma invasion and metastasis 1	6.79	5.29	2.82	0.000433	0.011099
12733466	THY1	Thy-1 cell surface antigen	6.94	5.17	3.41	0.000118	0.006199
12824621	THRB	thyroid hormone receptor, beta	6.41	5.44	1.96	0.000155	0.006964
12808881	THOC1	THO complex 1	5.4	6.07	-1.58	0.004472	0.036753
12841908	THEM4	thioesterase superfamily member 4	6.61	7.5	-1.86	0.00614	0.044801
12718011	TGM2	transglutaminase 2 (C polypeptide, protein-glutamine-gamma-glutamyltransferase)	8.34	4.25	17.07	6e-06	0.00276
12881135	TGFBI	transforming growth factor, beta-induced, 68kDa	6.13	5.23	1.87	8.7e-05	0.005694
12755803	TGFB1	transforming growth factor, beta 1	8.76	6.88	3.66	1.8e-05	0.003791
12814199	TFR2	transferrin receptor 2	4.84	4.21	1.55	4.6e-05	0.004479
12781876	TFCP2L1	transcription factor CP2-like 1	4.93	4.08	1.8	0.001746	0.021927
12683216	TF	transferrin	6.06	4.84	2.32	0.000126	0.006324
12825649	TEX15	testis expressed 15	4.93	5.98	-2.07	0.000442	0.011207
12838524	TDRKH	tudor and KH domain containing	4.08	3.35	1.67	0.002697	0.028021
12727343	TCP11L1	t-complex 11 (mouse)-like 1	6.73	7.45	-1.65	7e-06	0.00276
12777797	TCEA3	transcription elongation factor A (SII), 3	5.29	5.95	-1.58	0.00016	0.007059
12898797	TBPL1	TBP-like 1	6.22	7.03	-1.76	0.002031	0.023875
12812310	TBL2	transducin (beta)-like 2	7.21	6.6	1.52	0.003095	0.030357
12706420	TBC1D8	TBC1 domain family, member 8 (with GRAM domain)	5.83	6.97	-2.19	3.7e-05	0.004135
12712487	TBC1D4	TBC1 domain family, member 4	6.96	7.78	-1.76	2.3e-05	0.004064
12699558	TBC1D13	TBC1 domain family, member 13	6.5	7.09	-1.51	0.000194	0.007659
12727781	TAGLN	transgelin	7.94	6.85	2.12	4.1e-05	0.004246
12905311	TAF9B	TAF9B RNA polymerase II, TATA box binding protein (TBP)-associated factor, 31kDa	6.49	7.78	-2.46	0.00043	0.011051
12870553	TACC3	transforming, acidic coiled-coil containing protein 3	4.45	5.19	-1.67	0.002516	0.026983
12856932	TAC3	tachykinin 3	4.85	3.38	2.76	0.000138	0.006574
12908428	SYTL4	synaptotagmin-like 4	4.77	5.43	-1.58	0.005065	0.039721
12831806	SYTL2	synaptotagmin-like 2	6.47	5.52	1.93	0.000546	0.012146
12817678	SYT17	synaptotagmin XVII	6.69	3.62	8.37	4.5e-05	0.004479
12831498	SYT12	synaptotagmin XII	4.66	3.78	1.85	0.002661	0.027847
12875470	SYNPO2	synaptopodin 2	4.08	5.3	-2.34	5.2e-05	0.004551
12899314	SYNE1	spectrin repeat containing, nuclear envelope 1	4.46	5.27	-1.76	0.000414	0.010887
12863343	SYN3	synapsin III	6.48	5.67	1.76	0.000777	0.014438
12717993	SVIL	supervillin	6.37	5.63	1.67	3.6e-05	0.004135
12792867	SV2B	synaptic vesicle glycoprotein 2B	4.51	3.61	1.87	0.00169	0.0216
12835758	SV2A	synaptic vesicle glycoprotein 2A	6.95	7.6	-1.57	0.001724	0.021813
12739111	SUSD4	sushi domain containing 4	5.74	8.01	-4.83	4e-06	0.00276
12865176	SUOX	sulfite oxidase	9.34	8.72	1.53	0.000728	0.013923
12862628	SULT4A1	sulfotransferase family 4A, member 1	5.04	3.8	2.37	3.6e-05	0.004135
12723184	SULF1		6.67	4.94	3.3	9.8e-05	0.005909
12816534	STYXL1	serine/threonine/tyrosine interacting-like 1	4.76	5.66	-1.87	0.000134	0.006505
12793303	STXBP6	syntaxin binding protein 6 (amisyn)	5.35	6.1	-1.69	0.005597	0.04223
12727727	STX3	syntaxin 3	8.73	7.6	2.19	9.3e-05	0.005806
12776955	STK39	serine threonine kinase 39	5.52	4.73	1.73	6.4e-05	0.004878
12837565	STIL	SCL/TAL1 interrupting locus	4.14	5.13	-1.99	0.003681	0.033138
12788226	STC2	stanniocalcin 2	6.6	4.15	5.48	7e-06	0.00276
12710347	STARD13	StAR-related lipid transfer (START) domain containing 13	5.8	4.7	2.13	3.9e-05	0.004198
12732086	STARD10	StAR-related lipid transfer (START) domain containing 10	6.49	7.36	-1.83	0.000702	0.013729
12820687	STAMBPL1	STAM binding protein-like 1	5.91	6.56	-1.57	0.000192	0.007617
12883575	ST8SIA4	ST8 alpha-N-acetyl-neuraminide alpha-2,8-sialyltransferase 4	8.18	5.56	6.16	9.9e-05	0.005948
12793588	ST8SIA2	ST8 alpha-N-acetyl-neuraminide alpha-2,8-sialyltransferase 2	4.57	3.34	2.34	3.7e-05	0.004135
12678907	ST3GAL6	ST3 beta-galactoside alpha-2,3-sialyltransferase 6	4.25	5.5	-2.37	0.003334	0.031655
12790976	SSTR1	somatostatin receptor 1	7.01	5.08	3.81	7.1e-05	0.005156
12678550	SST	somatostatin	4.54	6.5	-3.9	0.000526	0.012035
12868280	SSPN	sarcospan (Kras oncogene-associated gene)	7.77	7.15	1.53	0.003446	0.032158
12908296	SRPX2	sushi-repeat containing protein, X-linked 2	7.66	6.51	2.22	0.000218	0.008231
12826119	SRGN	serglycin	8.94	10.98	-4.09	9.1e-05	0.00575
12788328	SRD5A1	steroid-5-alpha-reductase, alpha polypeptide 1 (3-oxo-5 alpha-steroid delta 4-dehydrogenase alpha 1)	7.43	6.53	1.86	0.000524	0.012035
12713456	SPTLC3	serine palmitoyltransferase, long chain base subunit 2	5.42	7.17	-3.38	0.00028	0.009023
12861141	SPRYD3	SPRY domain containing 3	7.39	6.7	1.61	0.003991	0.034466
12883735	SPRY4	sprouty homolog 4 (Drosophila)	5.99	5.05	1.91	0.00061	0.012722
12909777	SPRY3	sprouty homolog 3 (Drosophila)	6.37	7.07	-1.62	0.003077	0.030304
12745981	SPRY1	sprouty homolog 1, antagonist of FGF signaling (Drosophila)	7.97	7.25	1.66	0.003202	0.03095
12874174	SPON2	spondin 2, extracellular matrix protein	6.34	4.18	4.48	0.000187	0.007551
12828233	SPOCK2	sparc/osteonectin, cwcv and kazal-like domains proteoglycan (testican) 2	8.32	6.96	2.58	0.000524	0.012035
12690591	SPINT1	serine peptidase inhibitor, Kunitz type 1	5.45	4.04	2.67	0.001259	0.018274
12775328	SPC25	SPC25, NDC80 kinetochore complex component, homolog (S. cerevisiae)	3.28	4.64	-2.57	0.000513	0.011982
12891710	SPATA6L	spermatogenesis associated 6-like	2.98	4	-2.02	0.000735	0.014007
12768031	SPAG5	sperm associated antigen 5	4.38	5.71	-2.51	0.000384	0.010446
12776086	SP140	SP140 nuclear body protein	3.2	4.16	-1.95	0.000401	0.010644
12766845	SOX9		6.64	5.75	1.86	0.000785	0.014465
12729065	SOX6	SRY (sex determining region Y)-box 6	5.61	6.31	-1.62	0.000313	0.009365
12898315	SOGA3	SOGA family member 3	4.46	3.28	2.27	0.00077	0.014384
12844500	SNX7	sorting nexin 7	6.67	5.85	1.77	0.000747	0.014151
12754684	SNTB2	syntrophin, beta 2 (dystrophin-associated protein A1, 59kDa, basic component 2)	7.57	8.29	-1.65	0.000264	0.008744
12726116	SNTB1	syntrophin, beta 1 (dystrophin-associated protein A1, 59kDa, basic component 1)	6.55	4.69	3.64	1.7e-05	0.003592
12812425	SNRNP25	small nuclear ribonucleoprotein 25kDa (U11/U12)	7.74	6.99	1.67	0.00032	0.009463
12899289	SNAP91	synaptosomal-associated protein, 91kDa	6.58	5.74	1.79	1.5e-05	0.003552
12716802	SNAP25	synaptosomal-associated protein, 25kDa	6.39	5.67	1.65	0.001583	0.020897
12741082	SMYD2	SET and MYND domain containing 2	8.38	7.69	1.61	0.00123	0.018035
12838226	SMG5	smg-5 homolog, nonsense mediated mRNA decay factor (C. elegans)	6.67	7.33	-1.58	6e-05	0.00476
12699608	SMC6	structural maintenance of chromosomes 6	8.08	8.79	-1.63	0.000365	0.01017
12683595	SMC4	structural maintenance of chromosomes 4	6.19	7.06	-1.83	0.003616	0.032932
12891472	SMC2	structural maintenance of chromosomes 2	6.54	7.28	-1.67	0.004851	0.038691
12907269	SMC1A	structural maintenance of chromosomes 1A	6.65	7.46	-1.75	0.000211	0.008035
12810353	SMAD7	SMAD family member 7	6.95	6.12	1.77	0.000192	0.007617
12788338	SLIT3	slit homolog 3 (Drosophila)	4.61	3.98	1.55	0.005334	0.041005
12883643	SLCO4C1	solute carrier organic anion transporter family, member 4C1	2.29	1.58	1.64	0.001576	0.02087
12718754	SLCO4A1	solute carrier organic anion transporter family, member 4A1	5.66	4.49	2.25	0.001031	0.016588
12678807	SLCO2A1	solute carrier organic anion transporter family, member 2A1	5.81	4.45	2.57	0.000335	0.00973
12908736	SLC9A7	solute carrier family 9 (sodium/hydrogen exchanger), member 7	8.86	8.12	1.67	0.000708	0.013772
12752645	SLC7A6	solute carrier family 7 (amino acid transporter light chain, y+L system), member 6	7.49	8.21	-1.65	0.000268	0.008805
12755848	SLC7A5	solute carrier family 7 (amino acid transporter light chain, L system), member 5	7.12	5.8	2.48	0.000246	0.008521
12743103	SLC7A11	solute carrier family 7 (anionic amino acid transporter light chain, xc- system), member 11	6.39	4.68	3.27	0.000107	0.006031
12710425	SLC7A1	solute carrier family 7 (cationic amino acid transporter, y+ system), member 1	7.95	6.84	2.15	0.001643	0.021246
12836043	SLC6A9	solute carrier family 6 (neurotransmitter transporter, glycine), member 9	6.91	4.89	4.05	4.2e-05	0.004291
12798047	SLC6A6	solute carrier family 6 (neurotransmitter transporter, taurine), member 6	4.42	5.74	-2.49	0.000152	0.006884
12705913	SLC5A6	solute carrier family 5 (sodium-dependent vitamin transporter), member 6	6.36	5.57	1.73	0.000361	0.010128
12798802	SLC4A7	solute carrier family 4, sodium bicarbonate cotransporter, member 7	7.39	6.71	1.61	0.005155	0.040094
12870174	SLC4A4	solute carrier family 4, sodium bicarbonate cotransporter, member 4	4.61	5.41	-1.74	0.001053	0.016809
12777931	SLC4A3	solute carrier family 4, anion exchanger, member 3	5.52	6.19	-1.59	0.001659	0.021363
12843700	SLC44A3	solute carrier family 44, member 3	5.09	6.6	-2.86	0.000273	0.008894
12732213	SLC43A3	solute carrier family 43, member 3	8.61	7.95	1.58	0.001586	0.020897
12769776	SLC43A2	solute carrier family 43, member 2	7.38	9.68	-4.91	2e-06	0.002757
12729915	SLC39A13	solute carrier family 39 (zinc transporter), member 13	6.85	6.21	1.56	0.001868	0.022708
12784994	SLC38A9	solute carrier family 38, member 9	6.91	7.76	-1.81	0.004421	0.036554
12908150	SLC38A5	solute carrier family 38, member 5	6.23	5.14	2.12	0.002265	0.025458
12860539	SLC38A4	solute carrier family 38, member 4	6.21	3.27	7.67	2.5e-05	0.004115
12831879	SLC36A4	solute carrier family 36 (proton/amino acid symporter), member 4	6.45	5.67	1.71	0.001907	0.022981
12900723	SLC35F1	solute carrier family 35, member F1	3.86	3.16	1.64	0.001418	0.019591
12855695	SLC35B4	solute carrier family 35, member B4	6.45	7.11	-1.58	0.005312	0.040866
12739086	SLC30A10	solute carrier family 30, member 10	5.76	4.58	2.25	0.000797	0.014571
12761101	SLC2A4	solute carrier family 2 (facilitated glucose transporter), member 4	5.18	4.32	1.81	0.001019	0.016578
12864151	SLC2A3	solute carrier family 2 (facilitated glucose transporter), member 3	10.75	8.66	4.24	0.000126	0.006324
12836031	SLC2A1	solute carrier family 2 (facilitated glucose transporter), member 1	10.94	10.02	1.89	0.000632	0.012923
12695950	SLC28A2	solute carrier family 28 (sodium-coupled nucleoside transporter), member 2	2.69	3.56	-1.82	0.000365	0.01017
12795827	SLC25A20	solute carrier family 25 (carnitine/acylcarnitine translocase), member 20	5.3	6.24	-1.91	2.5e-05	0.004115
12745488	SLC25A1	solute carrier family 25 (mitochondrial carrier; citrate transporter), member 1	10.13	9.51	1.54	0.004567	0.03725
12755837	SLC1A5	solute carrier family 1 (neutral amino acid transporter), member 5	5.32	3.81	2.84	0.00097	0.01617
12698714	SLC1A4	solute carrier family 1 (glutamate/neutral amino acid transporter), member 4	8.14	6.41	3.3	5.8e-05	0.004726
12719676	SLC17A9	solute carrier family 17, member 9	6.09	4.84	2.37	0.002325	0.025801
12764090	SLC16A6	solute carrier family 16, member 6 (monocarboxylic acid transporter 7)	4.05	3.32	1.65	9.1e-05	0.00575
12769290	SLC16A3	solute carrier family 16, member 3 (monocarboxylic acid transporter 4)	9.24	7.7	2.91	0.000115	0.006132
12783622	SLC16A14	solute carrier family 16, member 14 (monocarboxylic acid transporter 14)	5.95	6.97	-2.02	0.000116	0.006153
12720047	SLC13A3	solute carrier family 13 (sodium-dependent dicarboxylate transporter), member 3	6.66	5.75	1.88	0.001074	0.016904
12749655	SLC12A3	solute carrier family 12 (sodium/chloride transporters), member 3	4.8	4.06	1.67	0.000349	0.00993
12787593	SKP2	S-phase kinase-associated protein 2 (p45)	5.35	6.09	-1.67	0.003965	0.034403
12709472	SKA3	spindle and kinetochore associated complex subunit 3	5.85	6.87	-2.01	0.001202	0.017864
12807728	SKA1	spindle and kinetochore associated complex subunit 1	3.54	4.4	-1.82	0.002712	0.028131
12718173	SIRPA	signal-regulatory protein alpha	6.22	5.04	2.27	0.00024	0.0085
12681054	SHOX2	short stature homeobox 2	3.21	2.46	1.67	0.000907	0.015567
12737579	SHISA4	shisa homolog 4 (Xenopus laevis)	7.6	6.98	1.54	0.006477	0.046169
12890151	SHC3	SHC (Src homology 2 domain containing) transforming protein 3	5.67	4.45	2.33	0.000282	0.009037
12787557	SH3PXD2B	SH3 and PX domains 2B	8.25	8.88	-1.55	0.004343	0.03618
12818334	SH2B2		6.68	5.61	2.1	0.000759	0.014283
12777652	SGOL2	shugoshin-like 2 (S. pombe)	5.05	6.19	-2.2	0.001873	0.022741
12686668	SGOL1	shugoshin-like 1 (S. pombe)	4.87	5.77	-1.86	0.000687	0.013534
12843593	SFT2D2	SFT2 domain containing 2	7.46	8.15	-1.61	0.000126	0.006324
12824828	SFRP1	secreted frizzled-related protein 1	4.08	3.22	1.81	0.000617	0.012793
12808788	SETBP1	SET binding protein 1	3.56	2.95	1.52	0.001606	0.021025
12728123	SESN3	sestrin 3	6.52	7.87	-2.55	0.000524	0.012035
12781058	SESN2	sestrin 2	5.85	4.86	1.99	0.002122	0.024538
12684230	SERPINI1	serpin peptidase inhibitor, clade I (neuroserpin), member 1	4.52	3.54	1.97	0.00057	0.012354
12726638	SERPING1	serpin peptidase inhibitor, clade G (C1 inhibitor), member 1	6.82	5.54	2.42	0.000232	0.008437
12760792	SERPINF1	serpin peptidase inhibitor, clade F (alpha-2 antiplasmin, pigment epithelium derived factor), member 1	4.97	3.52	2.72	0.002515	0.026974
12780349	SERPINE2	serpin peptidase inhibitor, clade E (nexin, plasminogen activator inhibitor type 1), member 2	9.41	10.7	-2.43	5.2e-05	0.004551
12815205	SERPINE1	serpin peptidase inhibitor, clade E (nexin, plasminogen activator inhibitor type 1), member 1	9.74	8.43	2.47	8.6e-05	0.005657
12809644	SERPINB8	serpin peptidase inhibitor, clade B (ovalbumin), member 8	7.69	7.1	1.51	0.002404	0.026317
12808208	SERPINB5	serpin peptidase inhibitor, clade B (ovalbumin), member 5	7.03	5.25	3.42	0.000104	0.006015
12791762	SERPINA14	serpin peptidase inhibitor, clade A (alpha-1 antiproteinase, antitrypsin), member 14	5.6	4.19	2.66	3.2e-05	0.004135
12774181	SERINC2		8.68	7.82	1.81	0.002876	0.029104
12776426	SERINC2	serine incorporator 2	7.34	6.42	1.9	0.005794	0.043168
12785148	SEPP1	selenoprotein P, plasma, 1	7.67	8.55	-1.83	0.001025	0.016588
12744460	SEPT5	septin 5	7.22	5.95	2.41	0.000172	0.007281
12862581	SEPT3	septin 3	4.59	4	1.51	0.007239	0.049475
12791138	SEMA7A	semaphorin 7A, GPI membrane anchor (John Milton Hagen blood group)	7.19	6.33	1.82	0.000821	0.01481
12785247	SEMA5A	sema domain, seven thrombospondin repeats (type 1 and type 1-like), transmembrane domain (TM) and short cytoplasmic domain, (semaphorin) 5A	9.46	6.71	6.72	3.8e-05	0.004198
12799597	SEMA3F	sema domain, immunoglobulin domain (Ig), short basic domain, secreted, (semaphorin) 3F	7.58	5.56	4.06	0.0001	0.005977
12851272	SEMA3D	sema domain, immunoglobulin domain (Ig), short basic domain, secreted, (semaphorin) 3D	6.74	4.21	5.8	0.000171	0.007275
12850085	SEMA3C	sema domain, immunoglobulin domain (Ig), short basic domain, secreted, (semaphorin) 3C	7.39	6.67	1.65	0.001987	0.02359
12875165	SEL1L3	sel-1 suppressor of lin-12-like 3 (C. elegans)	8.73	7.16	2.98	2.5e-05	0.004115
12742060	SEC14L2	SEC14-like 2 (S. cerevisiae)	5.25	6.14	-1.84	0.001462	0.020035
12718768	SDC4	syndecan 4	10.31	9.17	2.2	6.7e-05	0.004981
12701179	SDC1	syndecan 1	7.56	5.87	3.23	0.000106	0.006022
12754130	SCN1B	sodium channel, voltage-gated, type I, beta subunit	5.55	4.73	1.76	0.000102	0.005999
12780215	SCG2	secretogranin II	8.39	7.51	1.84	0.000229	0.008383
12706167	SCAI	suppressor of cancer cell invasion	5.96	6.55	-1.51	0.007141	0.049111
12885092	SBNO2	strawberry notch homolog 2 (Drosophila)	6.85	6.22	1.55	0.001289	0.018462
12767731	SAT2	spermidine/spermine N1-acetyltransferase family member 2	6.04	6.82	-1.73	1.1e-05	0.003105
12907723	SAT1	spermidine/spermine N1-acetyltransferase 1	10.8	10.15	1.57	5.3e-05	0.004554
12719938	SAMHD1	SAM domain and HD domain 1	6.01	6.73	-1.65	0.001889	0.02286
12854094	SAMD9	sterile alpha motif domain containing 9	5.18	4.44	1.68	0.00042	0.010922
12894962	S1PR3	sphingosine-1-phosphate receptor 3	4.39	3.03	2.57	0.00228	0.025563
12836023	S100A4	S100 calcium binding protein A4	3.79	2.47	2.5	0.001123	0.017251
12836228	S100A13	S100 calcium binding protein A13	6.56	5.18	2.6	0.000192	0.007617
12826742	RYR2	ryanodine receptor 2 (cardiac)	4.67	3.82	1.8	0.000306	0.009311
12748645	RYR1	ryanodine receptor 1 (skeletal)	4.95	3.78	2.25	0.000133	0.006466
12803139	RUNX2	runt-related transcription factor 2	8.89	8.27	1.54	0.001381	0.019296
12896915	RTN4IP1	reticulon 4 interacting protein 1	4.22	4.84	-1.54	0.000852	0.015115
12704737	RRM2	ribonucleotide reductase M2	6.04	7.3	-2.39	0.001534	0.020487
12756265	RRAD	Ras-related associated with diabetes	5.64	6.51	-1.83	0.004237	0.035616
12865092	RPS26	ribosomal protein S26	4.17	5.37	-2.3	0.004019	0.034648
12690836	RORA	RAR-related orphan receptor A	8.29	7.62	1.59	0.000999	0.016416
12681539	ROBO2	roundabout, axon guidance receptor, homolog 2 (Drosophila)	6.5	8.22	-3.27	5.8e-05	0.004729
12847867	RNPC3	RNA-binding region (RNP1, RRM) containing 3	6.94	7.58	-1.57	0.001276	0.018382
12717295	RNF24	ring finger protein 24	7.59	6.58	2.01	0.000576	0.012417
12769077	RNF213	ring finger protein 213; ring finger protein 213-like	6.57	7.55	-1.97	0.000408	0.010794
12775981	RNF19B	ring finger protein 19B	6.12	5.07	2.07	0.000144	0.006659
12808338	RNF165	ring finger protein 165	6.14	5.3	1.79	0.002819	0.028846
12762156	RNF157	ring finger protein 157	7.34	6.7	1.56	0.000152	0.006884
12708268	RNF144A	ring finger protein 144A	6.82	6.21	1.53	0.002732	0.02826
12809835	RNF125	ring finger protein 125	6.83	6.04	1.73	0.001415	0.019591
12825057	RNF122	ring finger protein 122	6.49	5.82	1.59	0.001089	0.017053
12845319	RNF11	ring finger protein 11	8.06	8.65	-1.51	0.005015	0.039447
12778611	RND3	Rho family GTPase 3	9.62	8.83	1.73	7.3e-05	0.005174
12899892	RNASET2	ribonuclease T2	6.86	7.57	-1.63	0.00013	0.006395
12684133	RIPK4	receptor-interacting serine-threonine kinase 4	4.61	3.78	1.78	0.000331	0.009688
12716554	RIN2	Ras and Rab interactor 2	6.6	7.29	-1.62	0.000336	0.009733
12743253	RIMBP2		6.25	4.94	2.47	0.000164	0.00708
12742187	RILPL1	Rab interacting lysosomal protein-like 1	8.2	7.48	1.64	0.000248	0.00856
12783964	RIF1	RAP1 interacting factor homolog (yeast)	6.9	7.51	-1.52	0.000848	0.015063
12830506	RHOD	ras homolog gene family, member D	5.72	5.02	1.62	1.9e-05	0.003841
12865802	RHNO1	chromosome 5 open reading frame, human C12orf32	4.72	5.47	-1.67	0.001272	0.018365
12838481	RHBDL2	rhomboid, veinlet-like 2 (Drosophila)	6.44	7.23	-1.73	0.001779	0.02218
12811240	RHBDL1	rhomboid, veinlet-like 1 (Drosophila)	5.33	6.28	-1.92	0.00309	0.030357
12763500	RHBDF2	rhomboid 5 homolog 2 (Drosophila)	7.3	5.96	2.53	0.00196	0.023392
12777810	RHBDD1	rhomboid domain containing 1	7.7	7.08	1.53	0.002014	0.02375
12788289	RGS7BP	regulator of G-protein signaling 7 binding protein	3.01	2.39	1.53	0.000778	0.014438
12734523	RGS7	regulator of G-protein signaling 7	4.7	5.61	-1.88	0.001381	0.019296
12847652	RGS4	regulator of G-protein signaling 4	6.64	5.46	2.26	0.00019	0.007617
12855928	RGS2	regulator of G-protein signaling 2, 24kDa	6.2	4.48	3.3	0.000644	0.013091
12740864	RGS1	regulator of G-protein signaling 1	4.29	2.83	2.74	9.3e-05	0.005804
12788381	RGNEF	190 kDa guanine nucleotide exchange factor	7.11	7.82	-1.63	0.001229	0.018035
12902815	RGN	regucalcin (senescence marker protein-30)	8.09	6.95	2.2	0.002133	0.024588
12881404	RGMB	RGM domain family, member B	5.68	6.29	-1.52	0.002964	0.029636
12736190	RGL1	ral guanine nucleotide dissociation stimulator-like 1	5.65	6.26	-1.53	1e-06	0.002757
12710595	RGCC	regulator of cell cycle	5.75	4.92	1.77	0.001752	0.021977
12840741	RFX5	regulatory factor X, 5 (influences HLA class II expression)	5.51	6.16	-1.57	0.001974	0.023478
12897282	REV3L	REV3-like, catalytic subunit of DNA polymerase zeta (yeast)	7.02	7.79	-1.7	0.000239	0.0085
12908490	RENBP	renin binding protein	6.15	7.01	-1.82	9.7e-05	0.005885
12853004	RELN	reelin; reelin-like	4.34	2.59	3.37	2.9e-05	0.004135
12875984	RELL1	RELT-like 1	7.25	6.4	1.79	0.000562	0.012292
12699543	REL	v-rel reticuloendotheliosis viral oncogene homolog (avian)	5.52	6.77	-2.38	0.002188	0.024935
12770098	RDM1	RAD52 motif 1	4	4.94	-1.92	0.003164	0.030776
12752201	RCN3	reticulocalbin 3, EF-hand calcium binding domain	9	8.22	1.72	0.000654	0.013214
12895609	RCL1	RNA terminal phosphate cyclase-like 1	6.81	7.4	-1.51	0.001055	0.016809
12681965	RCAN1	regulator of calcineurin 1	8.23	6.91	2.49	0.00046	0.011385
12824460	RBPMS	RNA binding protein with multiple splicing	6.74	6.07	1.6	0.002834	0.028875
12779487	RBM43	RNA binding motif protein 43	5.38	6.43	-2.07	0.007015	0.048606
12805918	RBM24	RNA binding motif protein 24	4.71	5.32	-1.52	0.004716	0.037995
12871419	RASL11B	RAS-like, family 11, member B	6.09	8.01	-3.78	4.1e-05	0.004253
12696035	RASGRP1	RAS guanyl releasing protein 1 (calcium and DAG-regulated)	9.48	7.44	4.11	2.1e-05	0.00388
12879860	RASGRF2	Ras protein-specific guanine nucleotide-releasing factor 2; ras-specific guanine nucleotide-releasing factor 2-like	4.78	3.04	3.35	0.00303	0.030049
12893594	RASEF	RAS and EF-hand domain containing	3.09	2.38	1.64	0.001715	0.021781
12897599	RARS2	arginyl-tRNA synthetase 2, mitochondrial	6.23	6.88	-1.58	0.002224	0.025215
12679648	RARRES1	retinoic acid receptor responder (tazarotene induced) 1	6.29	7.65	-2.56	0.000385	0.010446
12784836	RANBP3L	RAN binding protein 3-like	5.72	3.66	4.19	0.000315	0.00938
12841380	RAMP1	receptor (G protein-coupled) activity modifying protein 1	5.1	4.28	1.77	0.003152	0.030734
12787774	RAI14	retinoic acid induced 14	8.81	8.21	1.51	0.000237	0.008486
12689358	RAD51	RAD51 homolog (S. cerevisiae)	5.47	6.28	-1.75	0.001219	0.01797
12859556	RACGAP1	Rac GTPase activating protein 1	6.49	7.21	-1.66	0.004616	0.037466
12740640	RAB7L1	RAB7, member RAS oncogene family-like 1	5.13	6.11	-1.97	0.003022	0.029987
12788424	RAB3C	RAB3C, member RAS oncogene family	5.03	3.98	2.07	0.001367	0.019207
12787063	RAB3C	RAB3C, member RAS oncogene family	5.13	3.52	3.06	0.000584	0.012476
12903629	RAB33A	RAB33A, member RAS oncogene family	9.05	7.01	4.11	7e-06	0.00276
12736255	QSOX1	quiescin Q6 sulfhydryl oxidase 1	9.6	8.88	1.64	0.000511	0.011978
12871482	QRFPR	pyroglutamylated RFamide peptide receptor	3.64	5.02	-2.6	0.000862	0.015225
12765029	PYCR1	pyrroline-5-carboxylate reductase 1	8.02	6.12	3.75	0.000537	0.012035
12803483	PXDC1	chromosome 23 open reading frame, human C6orf145	7.22	6.09	2.19	8.6e-05	0.005657
12732724	PVRL1	poliovirus receptor-related 1 (herpesvirus entry mediator C)	6.7	7.29	-1.51	0.001131	0.017288
12707977	PUS10	pseudouridylate synthase 10	5.08	6.1	-2.04	0.000868	0.01527
12686574	PTX3	pentraxin 3, long	7.1	5.5	3.02	0.001541	0.02053
12772071	PTRF	polymerase I and transcript release factor; uncharacterized LOC100848971; uncharacterized LOC100849095	7.03	6.21	1.78	0.000626	0.012869
12783227	PTPRU	protein tyrosine phosphatase, receptor type, U	6.89	5.39	2.84	0.000136	0.006519
12861362	PTPRR	protein tyrosine phosphatase, receptor type, R	7.13	6.31	1.76	0.000317	0.009395
12780430	PTPRN	protein tyrosine phosphatase, receptor type, N	7.75	6.4	2.54	0.001273	0.018365
12831850	PTPN5	protein tyrosine phosphatase, non-receptor type 5 (striatum-enriched)	6.19	5.59	1.51	0.003184	0.030852
12893556	PTGR1	prostaglandin reductase 1	7.26	8.22	-1.95	3.5e-05	0.004135
12718058	PTGIS	prostaglandin I2 (prostacyclin) synthase	9.12	7.52	3.04	0.000245	0.008521
12846750	PTGFRN	prostaglandin F2 receptor negative regulator	8.85	8.22	1.55	0.000874	0.015313
12842705	PTGFR	prostaglandin F receptor (FP)	8.57	7.55	2.03	0.000675	0.013401
12703992	PTGES	prostaglandin E synthase	9.45	6.63	7.05	5.2e-05	0.004551
12836019	PTGER3	prostaglandin E receptor 3 (subtype EP3)	3.39	2.55	1.79	0.002002	0.023714
12693564	PTGER2	prostaglandin E receptor 2 (subtype EP2), 53kDa	4.54	3.69	1.8	0.000624	0.012849
12841028	PSRC1	proline/serine-rich coiled-coil 1	4.75	5.53	-1.72	0.003046	0.030141
12817732	PSPH	phosphoserine phosphatase	7.04	5.95	2.13	0.00099	0.016351
12891041	PSAT1	phosphoserine aminotransferase 1	9.32	8.12	2.31	0.000305	0.009303
12893989	PRUNE2	prune homolog 2 (Drosophila)	7.86	6.39	2.77	2e-05	0.003857
12898870	PRSS35	protease, serine, 35	5.9	5.19	1.63	0.001762	0.022055
12834667	PRSS23	protease, serine, 23	7.78	6.97	1.75	0.000258	0.008675
12727012	PRR5L	proline rich 5 like	6.74	5.39	2.55	0.000428	0.011014
12855425	PRR15	proline rich 15	5.15	5.78	-1.56	0.000469	0.011499
12748436	PRR14L	proline rich 14-like	6.67	7.5	-1.78	0.001153	0.017505
12765398	PRR11	proline rich 11	4.14	5.35	-2.31	0.00029	0.009095
12709891	PROSER1	proline and serine rich 1	6.73	7.32	-1.51	0.000554	0.012213
12718118	PROKR2	prokineticin receptor 2	5.12	3.16	3.88	0.000945	0.015961
12903372	PRKX	protein kinase, X-linked	7.64	6.7	1.91	0.000446	0.011237
12759735	PRKD2	protein kinase D2	5.14	5.76	-1.53	0.001738	0.021891
12793185	PRKD1	protein kinase D1	7.43	8.21	-1.72	0.000597	0.012585
12727402	PRKCDBP	protein kinase C, delta binding protein	7.89	6.71	2.26	0.000279	0.009023
12811468	PRKCB	protein kinase C, beta	6.34	5.51	1.78	0.001225	0.018025
12849057	PRKAR2B	protein kinase, cAMP-dependent, regulatory, type II, beta	8.99	9.72	-1.65	0.006523	0.046404
12781370	PRKAG3	protein kinase, AMP-activated, gamma 3 non-catalytic subunit	6.14	7.35	-2.32	0.000182	0.007431
12720110	PREX1	phosphatidylinositol-3,4,5-trisphosphate-dependent Rac exchange factor 1	5.05	4.17	1.83	0.000768	0.014362
12829521	PRDX5	peroxiredoxin 5	6.91	5.98	1.91	1.29e-07	0.002757
12901108	PRDM1	PR domain containing 1, with ZNF domain	3.48	2.78	1.62	0.000961	0.016142
12791280	PRC1	protein regulator of cytokinesis 1	5.54	6.97	-2.7	0.000378	0.010386
12851573	PPP1R9A	protein phosphatase 1, regulatory subunit 9A	6.38	7.04	-1.58	0.000336	0.009733
12822964	PPP1R3C	protein phosphatase 1, regulatory subunit 3C	7.16	4.53	6.22	7e-06	0.00276
12825144	PPP1R3B	protein phosphatase 1, regulatory subunit 3B	6.69	6	1.61	0.000245	0.008521
12759234	PPP1R14A	protein phosphatase 1, regulatory (inhibitor) subunit 14A	5.79	5.04	1.69	0.000594	0.012543
12752595	PPM1N	protein phosphatase, Mg2+/Mn2+ dependent, 1N (putative)	6.27	5.34	1.91	0.00038	0.010392
12800563	PPARG-TSEN2	PPARG-TSEN2; peroxisome proliferator-activated receptor gamma	5.8	6.44	-1.56	0.002862	0.029015
12703055	PPAPDC3	phosphatidic acid phosphatase type 2 domain containing 3	9.84	9.16	1.6	0.000302	0.009264
12883718	PPAP2C	phosphatidic acid phosphatase type 2C	7.45	5.65	3.49	7.3e-05	0.005177
12841430	PPAP2B	phosphatidic acid phosphatase type 2B	5.69	7.53	-3.58	6.14e-07	0.002757
12716027	POLR3F	polymerase (RNA) III (DNA directed) polypeptide F, 39 kDa	6.58	7.42	-1.79	0.000119	0.006214
12685836	POLQ	polymerase (DNA directed), theta	3.31	4.43	-2.17	0.000183	0.007465
12691624	POLK	polymerase (DNA directed) kappa	5.67	6.33	-1.58	0.000352	0.009986
12695183	POLE2	polymerase (DNA directed), epsilon 2 (p59 subunit)	3.95	4.96	-2.02	0.004397	0.036425
12744811	POLE	polymerase (DNA directed), epsilon, catalytic subunit	4.32	5.08	-1.68	0.004107	0.035029
12799700	PODXL2		6.16	5.19	1.96	0.003529	0.032502
12796403	POC1A	POC1 centriolar protein homolog A (Chlamydomonas)	5.42	6.02	-1.51	0.002019	0.023765
12803994	PNPLA1	patatin-like phospholipase domain containing 1	4.36	3.73	1.55	0.003786	0.033673
12838199	PMVK	phosphomevalonate kinase	6.41	5.73	1.6	0.000222	0.008276
12771785	PMP22	peripheral myelin protein 22	7.99	7.14	1.8	0.000128	0.006365
12717097	PMEPA1	prostate transmembrane protein, androgen induced 1	7.93	6.85	2.11	0.000839	0.01497
12807296	PMAIP1	phorbol-12-myristate-13-acetate-induced protein 1	3.8	2.82	1.97	0.005837	0.043333
12797336	PLXND1	plexin D1	5.61	4.48	2.19	9.9e-05	0.005953
12903205	PLXNB3	plexin B3	3.89	4.5	-1.53	0.000866	0.015269
12734842	PLXNA2		9.66	8.69	1.95	0.000177	0.007319
12715188	PLXDC2	plexin domain containing 2	10.62	9.73	1.86	2.9e-05	0.004135
12899131	PLN	phospholamban	5.57	4.77	1.75	0.000807	0.014681
12746604	PLK4	polo-like kinase 4	5.94	6.76	-1.76	0.002912	0.02937
12813690	PLK1	polo-like kinase 1	6.58	7.23	-1.56	0.001786	0.022194
12689784	PLEKHG3	pleckstrin homology domain containing, family G (with RhoGef domain) member 3	4.36	4.95	-1.51	0.000107	0.006025
12749927	PLEKHG2	pleckstrin homology domain containing, family G (with RhoGef domain) member 2	5.17	5.81	-1.55	0.001289	0.018462
12728656	PLEKHA7	pleckstrin homology domain containing, family A member 7	4.55	5.38	-1.78	0.000569	0.012354
12866960	PLEKHA5		4.44	5.25	-1.76	0.000903	0.015548
12680375	PLD1	phospholipase D1, phosphatidylcholine-specific	9.66	10.46	-1.75	3.4e-05	0.004135
12786665	PLCXD3	phosphatidylinositol-specific phospholipase C, X domain containing 3	5.26	3.7	2.95	0.000194	0.007659
12778337	PLCL1	phospholipase C-like 1	5.31	4.15	2.24	0.000522	0.012035
12755776	PLAUR	plasminogen activator, urokinase receptor	8.27	7.2	2.1	0.000294	0.009169
12747110	PLA2G3		6.8	5.72	2.12	0.001781	0.02218
12901396	PKIB	protein kinase (cAMP-dependent, catalytic) inhibitor beta	7.11	5.17	3.84	2.3e-05	0.004064
12723414	PKIA	protein kinase (cAMP-dependent, catalytic) inhibitor alpha	9.74	9.06	1.6	0.000164	0.00708
12822410	PKD2L1	polycystic kidney disease 2-like 1	5.2	4.24	1.95	0.000222	0.008276
12766654	PIRT	phosphoinositide-interacting regulator of transient receptor potential channels	5.7	4.09	3.05	0.003425	0.032066
12851861	PION	pigeon homolog (Drosophila)	2.22	2.92	-1.62	0.000283	0.009049
12890725	PINX1	PIN2/TERF1 interacting, telomerase inhibitor 1	5.04	5.73	-1.62	0.000139	0.006591
12804472	PIM1	pim-1 oncogene	7.52	6.71	1.76	0.001786	0.022194
12836111	PIK3R3	phosphoinositide-3-kinase, regulatory subunit 3 (gamma)	4.08	6.8	-6.55	0.000103	0.005999
12786990	PIK3R1	phosphoinositide-3-kinase, regulatory subunit 1 (alpha)	9.32	10.39	-2.11	4.7e-05	0.004491
12850848	PIK3CG	phosphoinositide-3-kinase, catalytic, gamma polypeptide	5.24	4.18	2.09	0.002255	0.025412
12738750	PIK3CD	phosphoinositide-3-kinase, catalytic, delta polypeptide	5.17	4.56	1.52	0.002148	0.024683
12733168	PIH1D2	PIH1 domain containing 2	2.53	3.95	-2.67	0.000486	0.01172
12756645	PIH1D1	PIH1 domain containing 1	7.42	6.79	1.55	0.000172	0.007281
12810003	PIGN	phosphatidylinositol glycan anchor biosynthesis, class N	7.02	7.61	-1.51	0.000278	0.00902
12781150	PID1	phosphotyrosine interaction domain containing 1	7.82	6.24	2.99	3e-06	0.002757
12723002	PI15	peptidase inhibitor 15	7.87	6.73	2.2	0.000226	0.008328
12895361	PHYHIP	phytanoyl-CoA 2-hydroxylase interacting protein	5.43	3.85	2.98	1.3e-05	0.003294
12679629	PHLDB2	pleckstrin homology-like domain, family B, member 2	6.07	5.29	1.72	8.2e-05	0.005566
12751064	PHKB	phosphorylase kinase, beta	6.7	7.51	-1.75	0.00248	0.026702
12900556	PHIP	pleckstrin homology domain interacting protein	7.8	8.47	-1.59	0.000173	0.007288
12817967	PGP	phosphoglycolate phosphatase	9.42	8.7	1.64	0.000176	0.007309
12693397	PGF	placental growth factor	5.03	4	2.04	0.000593	0.012543
12718657	PFKP	phosphofructokinase, platelet	9.81	8.87	1.91	0.000396	0.010568
12679509	PFKL	phosphofructokinase, liver	10.05	9.11	1.91	0.001635	0.021183
12718246	PFKFB3	6-phosphofructo-2-kinase/fructose-2,6-biphosphatase 3	7.22	6.5	1.64	0.003356	0.03175
12897227	PEX3	peroxisomal biogenesis factor 3	6.09	6.68	-1.51	0.005733	0.042951
12721144	PDRG1	p53 and DNA-damage regulated 1	5.45	6.17	-1.64	0.00074	0.014057
12825451	PDLIM3	PDZ and LIM domain 3	7.24	4.87	5.18	3e-06	0.002757
12782531	PDK1	pyruvate dehydrogenase kinase, isozyme 1	9.63	8.8	1.78	0.000107	0.006025
12825149	PDGFRL	platelet-derived growth factor receptor-like	4.07	3.47	1.52	0.002021	0.023785
12886046	PDGFRB	platelet-derived growth factor receptor, beta polypeptide	7.75	6.72	2.05	0.000935	0.015891
12811857	PDGFA	platelet-derived growth factor alpha polypeptide	5.16	4.41	1.68	0.001154	0.017505
12687844	PDE8B	phosphodiesterase 8B	6.08	5.38	1.62	0.002124	0.024553
12687856	PDE8B	phosphodiesterase 8B	7.35	6.6	1.68	0.000324	0.009564
12897508	PDE7B	phosphodiesterase 7B	5.42	6.3	-1.83	0.000437	0.01117
12870067	PDE5A	phosphodiesterase 5A, cGMP-specific	7.82	8.57	-1.69	0.002283	0.025576
12879843	PDE4C	phosphodiesterase 4C, cAMP-specific	4.59	3.64	1.93	0.001893	0.022867
12899754	PDE10A	phosphodiesterase 10A	6.18	5.29	1.85	0.000146	0.006693
12762576	PCYT2	phosphate cytidylyltransferase 2, ethanolamine	9.02	7.77	2.38	0.000256	0.008663
12883237	PCSK1	proprotein convertase subtilisin/kexin type 1	6.4	4.64	3.38	2e-06	0.002757
12693599	PCK2	phosphoenolpyruvate carboxykinase 2 (mitochondrial)	7.54	6.3	2.36	0.001788	0.022194
12882298	PCDHB5	protocadherin beta 5	4.02	3.41	1.53	0.005041	0.039628
12904519	PCDH19	protocadherin 19	3.78	2.98	1.74	0.002377	0.026117
12818710	PCDH15		3.99	2.92	2.11	0.002115	0.024488
12905279	PCDH11Y	protocadherin 11 Y-linked	3.86	4.7	-1.8	0.000683	0.013496
12836974	PBXIP1	pre-B-cell leukemia homeobox interacting protein 1	6.84	7.45	-1.52	0.000576	0.012417
12891134	PBK	PDZ binding kinase	5.61	6.94	-2.51	0.003503	0.032417
12862370	PARPBP	PARP1 binding protein	3.72	4.61	-1.85	0.006806	0.047641
12684285	PARP9	poly (ADP-ribose) polymerase family, member 9	2.96	4.01	-2.07	6.3e-05	0.004865
12871206	PARM1	prostate androgen-regulated mucin-like protein 1	9.48	8.82	1.58	7.9e-05	0.00545
12680949	PAQR9	progestin and adipoQ receptor family member IX	4.44	3.38	2.07	0.000244	0.008521
12776974	PAQR7	progestin and adipoQ receptor family member VII	8	6.67	2.51	0.000121	0.006219
12875155	PAQR3	progestin and adipoQ receptor family member III	6.27	7.08	-1.75	0.000214	0.008128
12889180	PAPPA	pregnancy-associated plasma protein A, pappalysin 1	6.94	5.77	2.25	8.3e-05	0.005577
12834259	PANX1	pannexin 1	7.15	7.8	-1.57	0.000868	0.01527
12787282	PANK3	pantothenate kinase 3	8.74	8.01	1.66	6e-06	0.00276
12691139	PAK6	p21 protein (Cdc42/Rac)-activated kinase 6	5.16	4.55	1.53	0.000602	0.012632
12832821	PAG11	pregnancy-associated glycoprotein 11	5.54	9.49	-15.47	2e-05	0.003857
12725999	PAG1	phosphoprotein associated with glycosphingolipid microdomains 1	5.84	5.09	1.68	0.00045	0.011258
12749487	PAFAH1B3	platelet-activating factor acetylhydrolase 1b, catalytic subunit 3 (29kDa)	8.79	7.96	1.79	0.000726	0.013908
12714619	PABPC1L	poly(A) binding protein, cytoplasmic 1-like	3.68	3	1.6	0.001502	0.020296
12731077	P4HA3	prolyl 4-hydroxylase, alpha polypeptide III	8.73	7.96	1.71	0.000156	0.00698
12683380	P2RY1	purinergic receptor P2Y, G-protein coupled, 1	5.93	4.34	3	7.2e-05	0.005156
12717933	OXT	oxytocin, prepropeptide	11.08	10.44	1.56	0.000655	0.013225
12836534	OSCP1	organic solute carrier partner 1	4.8	5.44	-1.56	0.004529	0.036997
12772761	ORMDL3	ORM1-like 3 (S. cerevisiae)	8.07	7.25	1.77	0.000244	0.008521
12889299	ORM1	orosomucoid 1	2.95	4.29	-2.53	0.00167	0.021445
12854397	ORC5	origin recognition complex, subunit 5	6.7	7.35	-1.57	0.004423	0.036558
12900595	ORC3	origin recognition complex, subunit 3	6.26	6.87	-1.52	0.002433	0.026447
12838179	ORC1	origin recognition complex, subunit 1	3.67	4.46	-1.72	0.002059	0.024105
12816321	ORAI2	ORAI calcium release-activated calcium modulator 2	6.64	5.99	1.57	0.00123	0.018035
12892568	OMD	osteomodulin	2.36	4.39	-4.06	0.000104	0.006015
12838072	OLFML2B	olfactomedin-like 2B	6.31	5.62	1.62	0.000241	0.0085
12840488	OLFM3	olfactomedin 3	4.46	3.2	2.38	0.000669	0.013335
12839892	ODF2L	outer dense fiber of sperm tails 2-like	8.08	8.95	-1.83	0.002829	0.028875
12689950	OAZ2	ornithine decarboxylase antizyme 2	6.23	6.86	-1.55	1.7e-05	0.003592
12748219	OAS1Y	2',5'-oligoadenylate synthetase 1, 40/46kDa	3.56	5.24	-3.21	0.000725	0.013908
12695057	NYNRIN	NYN domain and retroviral integrase containing	6.17	6.91	-1.67	0.000309	0.00933
12692009	NUSAP1	nucleolar and spindle associated protein 1	2.92	4.32	-2.64	0.00318	0.030843
12845106	NUF2	NUF2, NDC80 kinetochore complex component, homolog (S. cerevisiae)	4.83	5.93	-2.14	0.005938	0.043836
12862277	NUDT4	nudix (nucleoside diphosphate linked moiety X)-type motif 4	8.5	7.9	1.51	0.00141	0.019554
12825997	NUDT13	nudix (nucleoside diphosphate linked moiety X)-type motif 13	6.13	7.09	-1.95	0.000513	0.011982
12910658	NUDT10	nudix (nucleoside diphosphate linked moiety X)-type motif 10; nudix (nucleoside diphosphate linked moiety X)-type motif 11	8.35	8.96	-1.53	3.8e-05	0.004198
12867595	NTN4	netrin 4	9.04	8.37	1.59	4.8e-05	0.004547
12821454	NT5C2	5'-nucleotidase, cytosolic II	6.44	7.32	-1.84	0.002231	0.025265
12779003	NRP2	neuropilin 2	4.24	3.4	1.79	0.001059	0.016809
12803191	NRN1	neuritin 1	7.15	3.35	13.97	3.9e-05	0.004198
12823470	NRG1	neuregulin 1	2.77	5.05	-4.87	9.3e-05	0.005813
12866799	NR4A1	nuclear receptor subfamily 4, group A, member 1	7.61	5.97	3.13	0.00016	0.007059
12883226	NR3C1	nuclear receptor subfamily 3, group C, member 1 (glucocorticoid receptor)	7.2	7.88	-1.6	0.000247	0.008526
12861966	NR1H4	nuclear receptor subfamily 1, group H, member 4	6.3	6.93	-1.55	0.005784	0.043133
12776611	NR0B2	nuclear receptor subfamily 0, group B, member 2	4.95	4.09	1.82	0.000218	0.008228
12757637	NQO1	NAD(P)H dehydrogenase, quinone 1	5.5	6.23	-1.67	0.003789	0.033682
12870473	NPY1R	neuropeptide Y receptor Y1	5.68	6.49	-1.75	0.000607	0.012688
12815052	NPTX2	neuronal pentraxin II	7.28	5.53	3.36	0.000299	0.009228
12780177	NPPC	natriuretic peptide C	4.08	2.98	2.14	0.00485	0.038691
12679345	NPHP3	nephronophthisis 3 (adolescent)	6.08	5.43	1.58	0.003263	0.031268
12767001	NPB	neuropeptide B	5.94	4.86	2.11	0.001265	0.018302
12694950	NOXRED1	NADP-dependent oxidoreductase domain containing 1	9.67	7.78	3.71	0.001725	0.021813
12724433	NOV	nephroblastoma overexpressed gene	5.33	4.11	2.33	6.3e-05	0.004861
12819558	NOLC1	nucleolar and coiled-body phosphoprotein 1	7.2	6.42	1.72	8e-06	0.00276
12791964	NMB	neuromedin B	5.26	5.94	-1.6	0.005561	0.042062
12766049	NLGN2	neuroligin 2	8.38	7.22	2.24	0.000273	0.008894
12685403	NLGN1	neuroligin 1	5.81	6.64	-1.77	0.002546	0.027191
12762400	NKIRAS2	NFKB inhibitor interacting Ras-like 2	7.5	8.1	-1.52	0.000406	0.010754
12723845	NKAIN3	Na+/K+ transporting ATPase interacting 3	7.36	6.65	1.63	0.000164	0.00708
12908228	NHSL2	NHS-like 2	4.54	5.25	-1.63	0.000199	0.007761
12868288	NFYB	nuclear transcription factor Y, beta	4.91	5.7	-1.73	0.002355	0.026013
12833441	NFRKB	nuclear factor related to kappaB binding protein	5.48	6.27	-1.72	0.001022	0.016588
12889469	NFIL3	nuclear factor, interleukin 3 regulated	6.61	5.85	1.69	0.005593	0.04223
12726726	NEU3	sialidase 3 (membrane sialidase)	5.79	6.57	-1.71	0.002971	0.029694
12860348	NELL2	NEL-like 2 (chicken)	6.94	4.63	4.97	0.000132	0.006428
12696165	NEK9	NIMA (never in mitosis gene a)- related kinase 9	7.38	8.02	-1.56	0.001029	0.016588
12736304	NEK2	NIMA (never in mitosis gene a)-related kinase 2	3.2	4.37	-2.26	0.00047	0.011499
12841606	NEGR1	neuronal growth regulator 1	5.04	4.31	1.66	0.001577	0.02087
12801311	NEDD9	neural precursor cell expressed, developmentally down-regulated 9	6.65	5.9	1.67	0.002315	0.025732
12698893	NDUFAF7	chromosome 11 open reading frame, human C2orf56	6.12	6.91	-1.72	0.005131	0.040064
12862214	NDUFA4L2	NADH dehydrogenase (ubiquinone) 1 alpha subcomplex, 4-like 2	9.64	8.38	2.41	0.003407	0.031959
12874533	NDST3	N-deacetylase/N-sulfotransferase (heparan glucosaminyl) 3	3.87	3.26	1.52	0.003253	0.031194
12721948	NDRG1	N-myc downstream regulated 1	10.31	8.2	4.29	2.1e-05	0.00394
12903726	NDP	Norrie disease (pseudoglioma)	8.68	7.17	2.86	3.5e-05	0.004135
12871222	NDNF	neuron-derived neurotrophic factor	8.92	8.17	1.67	0.000191	0.007617
12808472	NDC80	NDC80 homolog, kinetochore complex component (S. cerevisiae)	4.09	5.98	-3.69	0.00029	0.009095
12698951	NCAPH	non-SMC condensin I complex, subunit H	5.28	6.36	-2.11	0.000731	0.013962
12854230	NCAPG2	non-SMC condensin II complex, subunit G2	5.24	6.03	-1.73	0.005609	0.042268
12871525	NCAPG	non-SMC condensin I complex, subunit G	6.65	7.76	-2.15	0.001287	0.018462
12869291	NCAPD2	non-SMC condensin I complex, subunit D2	5.17	5.99	-1.77	0.000508	0.011936
12721639	NCALD	neurocalcin delta	9.24	6.47	6.84	5.2e-05	0.004551
12691680	NARG2	NMDA receptor regulated 2	6.84	7.44	-1.52	0.001887	0.02286
12855643	NAPEPLD	N-acyl phosphatidylethanolamine phospholipase D	5.5	6.26	-1.69	0.003166	0.030776
12870674	NAP1L5	nucleosome assembly protein 1-like 5	7.42	5.37	4.15	3.2e-05	0.004135
12854527	NAMPT	nicotinamide phosphoribosyltransferase	8.18	7.59	1.51	0.001725	0.021813
12712521	NALCN	sodium leak channel, non-selective	3.46	4.34	-1.85	0.001808	0.022311
12864496	NAB2	NGFI-A binding protein 2 (EGR1 binding protein 2)	5.9	5.2	1.62	0.006671	0.047062
12834584	NAALAD2	N-acetylated alpha-linked acidic dipeptidase 2	4.38	3.61	1.71	0.006795	0.047622
12765009	MYOCD	myocardin	5.41	6.16	-1.68	0.005912	0.043743
12690420	MYO5C		3.19	4.8	-3.04	0.000535	0.012035
12689890	MYO1E	myosin IE	7.64	6.78	1.82	0.000153	0.006919
12778245	MYO1B	myosin IB	8.3	8.9	-1.52	8.4e-05	0.005603
12785106	MYO10	myosin X	7.03	5.53	2.83	1.3e-05	0.003331
12817585	MYH11	myosin, heavy chain 11, smooth muscle	3.94	4.59	-1.57	0.002781	0.028578
12708143	MYCN	v-myc myelocytomatosis viral related oncogene, neuroblastoma derived (avian)	5.46	4.18	2.44	9e-05	0.00575
12714668	MYBL2	v-myb myeloblastosis viral oncogene homolog (avian)-like 2	5	5.86	-1.82	0.000661	0.013257
12896715	MYB	v-myb myeloblastosis viral oncogene homolog (avian)	4.69	3.33	2.57	0.000857	0.015169
12906223	MXRA5	matrix-remodelling associated 5	4.47	3.24	2.34	0.000395	0.010568
12820892	MXI1	MAX interactor 1	8.07	6.97	2.15	2.8e-05	0.004135
12678517	MX1	myxovirus (influenza virus) resistance 1, interferon-inducible protein p78 (mouse)	5.36	6.31	-1.93	0.000753	0.01426
12756748	MVD	mevalonate (diphospho) decarboxylase	7.89	6.83	2.09	0.002027	0.023842
12905341	MUM1L1	melanoma associated antigen (mutated) 1-like 1	6.29	7.74	-2.72	0.000688	0.013549
12697268	MTX3	metaxin 3	5.23	5.98	-1.67	0.004628	0.037504
12703943	MTIF2	mitochondrial translational initiation factor 2	3.95	4.7	-1.69	0.00066	0.013244
12706002	MTHFD2	methylenetetrahydrofolate dehydrogenase (NADP+ dependent) 2, methenyltetrahydrofolate cyclohydrolase	8.52	7.64	1.84	6.9e-05	0.005027
12896461	MTHFD1L	methylenetetrahydrofolate dehydrogenase (NADP+ dependent) 1-like	8.71	8.03	1.6	0.000246	0.008521
12900926	MTFR2	family with sequence similarity 54, member A	6.25	6.98	-1.65	1e-05	0.002999
12756033	MT2A	metallothionein 2A	9.1	8.43	1.59	0.002607	0.027575
12759042	MT1E	metallothionein 1E	6.11	4.8	2.48	0.002228	0.025253
12774399	MSTN	myostatin	4.92	4.23	1.62	0.003388	0.031888
12905351	MST4	serine/threonine protein kinase MST4	4.84	4.05	1.74	0.001704	0.021718
12828866	MSMB	microseminoprotein, beta-	2.81	3.7	-1.86	0.002439	0.026447
12701269	MSH2	mutS homolog 2, colon cancer, nonpolyposis type 1 (E. coli)	5.49	6.38	-1.85	0.001504	0.020315
12729060	MSANTD3	Myb/SANT-like DNA-binding domain containing 3	5.47	6.42	-1.93	0.001841	0.022492
12738739	MRPS14	mitochondrial ribosomal protein S14	6.07	6.93	-1.82	0.005931	0.043804
12762816	MRPL45	mitochondrial ribosomal protein L45	8.05	7.42	1.54	0.000417	0.010894
12757404	MRCL	mannose receptor-like precursor	5.02	4.22	1.74	0.000225	0.008328
12683912	MRAP	melanocortin 2 receptor accessory protein	6.21	4.99	2.32	0.001583	0.020897
12732358	MPZL3	myelin protein zero-like 3	4.55	5.29	-1.67	0.001176	0.017652
12814112	MPV17L	MPV17 mitochondrial membrane protein-like	3.86	2.83	2.04	0.001154	0.017505
12792441	MPI	mannose phosphate isomerase	7.91	7.04	1.83	0.001578	0.02087
12899842	MOXD1	monooxygenase, DBH-like 1; DBH-like monooxygenase protein 1-like	4.09	3.5	1.51	0.001352	0.019105
12845344	MOV10	Mov10, Moloney leukemia virus 10, homolog (mouse)	6.57	7.17	-1.52	0.000649	0.013146
12908826	MOSPD1	motile sperm domain containing 1	6.03	6.71	-1.6	0.003098	0.030357
12737308	MOSC2	MOCO sulphurase C-terminal domain containing 2	5.61	6.41	-1.74	0.005819	0.043238
12891600	MOB3B	MOB kinase activator 3B	4.49	5.51	-2.04	6e-05	0.00476
12832235	MOB2	MOB kinase activator 2	5.93	5.23	1.63	0.000701	0.013721
12690470	MNS1	meiosis-specific nuclear structural 1	3.34	4.07	-1.65	0.002447	0.026492
12897842	MMS22L	MMS22-like, DNA repair protein	4.93	5.71	-1.72	0.001373	0.019258
12713813	MMP9	matrix metallopeptidase 9 (gelatinase B, 92kDa gelatinase, 92kDa type IV collagenase)	4.86	3.86	2	0.001027	0.016588
12749561	MMP2	matrix metallopeptidase 2 (gelatinase A, 72kDa gelatinase, 72kDa type IV collagenase)	6.91	7.64	-1.66	0.007343	0.049952
12685659	MLF1	myeloid leukemia factor 1	3.74	4.62	-1.84	0.003405	0.031952
12720838	MKKS	McKusick-Kaufman syndrome	5.16	5.8	-1.56	0.004052	0.034818
12822057	MKI67		5.44	6.94	-2.83	0.000113	0.00613
12798204	MITF	microphthalmia-associated transcription factor	5.04	5.88	-1.79	0.000142	0.006637
12792052	MIS18BP1	MIS18 binding protein 1	4.48	5.86	-2.6	0.001193	0.017803
12906593	MIR2485	microRNA mir-2485	3.45	4.17	-1.65	0.002439	0.026447
12906587	MIR2484	microRNA mir-2484	1.89	2.69	-1.75	0.000899	0.015531
12835617	MIR2414	microRNA mir-2414	3.15	3.86	-1.63	0.000474	0.011561
12815040	MIR2382	microRNA mir-2382; phosphoglycolate phosphatase	7.84	7.06	1.73	0.000659	0.013244
12774048	MIR2358	microRNA mir-2358; regulator of chromosome condensation 2	5.74	6.67	-1.9	0.000603	0.012632
12726480	MIR2318	microRNA mir-2318	3.26	2.65	1.52	0.002996	0.029852
12774040	MIR2284U	microRNA mir-2284u	6.64	5.69	1.93	0.000852	0.015113
12741927	MIF	macrophage migration inhibitory factor (glycosylation-inhibiting factor)	8.3	7.47	1.78	0.004108	0.035029
12864461	MGST1	microsomal glutathione S-transferase 1	9.69	9.02	1.59	0.00128	0.018418
12898982	MGC127538	uncharacterized protein MGC127538; CD24 antigen; cD24 molecule-like	4.95	4.05	1.87	0.000451	0.011258
12782974	MFSD6	major facilitator superfamily domain containing 6	7.82	7.1	1.64	0.001667	0.021424
12844465	MFSD2A	major facilitator superfamily domain containing 2A	5.83	5.01	1.76	4.2e-05	0.004289
12774541	MFAP2	microfibrillar-associated protein 2	4.84	3.99	1.8	0.004102	0.035028
12766588	METTL23	methyltransferase like 23	4.72	5.51	-1.72	0.000548	0.012149
12866832	METTL20	methyltransferase like 20	4.66	5.4	-1.67	0.002849	0.028962
12771754	METRNL	meteorin, glial cell differentiation regulator-like	6.13	5.5	1.54	0.000267	0.008788
12782815	METAP1D	methionyl aminopeptidase type 1D (mitochondrial)	4.75	5.55	-1.74	0.000442	0.011207
12704278	MERTK	c-mer proto-oncogene tyrosine kinase	8.71	7.81	1.87	0.000146	0.006693
12890559	MELK	maternal embryonic leucine zipper kinase	4.94	6.18	-2.36	0.001248	0.01817
12884997	MEF2C	myocyte enhancer factor 2C	5.45	6.77	-2.5	0.000881	0.015382
12831170	ME3	malic enzyme 3, NADP(+)-dependent, mitochondrial	5.47	4.41	2.08	0.000114	0.006132
12806269	MDGA1	MAM domain containing glycosylphosphatidylinositol anchor 1	7.88	5.39	5.62	8e-06	0.00278
12858387	MCM5	minichromosome maintenance complex component 5	5.18	6.12	-1.92	0.00391	0.034232
12721907	MCM4	minichromosome maintenance complex component 4	5.59	6.35	-1.69	0.002188	0.024935
12804452	MCM3	minichromosome maintenance complex component 3	4.86	5.5	-1.56	0.000363	0.010147
12703239	MBOAT2	membrane bound O-acyltransferase domain containing 2	8.85	8.01	1.79	0.000409	0.010804
12909914	MBNL3	muscleblind-like 3 (Drosophila)	5.92	4.51	2.66	1.4e-05	0.003347
12726215	MATN2	matrilin 2	8.01	6.9	2.17	2e-05	0.003857
12716738	MASTL	microtubule associated serine/threonine kinase-like	3.98	5.1	-2.17	0.001302	0.018583
12788277	MARVELD2	MARVEL domain containing 2	5.85	6.9	-2.06	0.00435	0.036207
12826977	MARCH8	membrane-associated ring finger (C3HC4) 8	6.47	7.38	-1.88	0.000116	0.006143
12879457	MARCH3	membrane-associated ring finger (C3HC4) 3	8.32	7.27	2.07	5.6e-05	0.004638
12786676	MARCH11		5.08	6.01	-1.91	0.003959	0.034381
12803053	MAPK13	mitogen-activated protein kinase 13	5.65	4.84	1.75	0.001417	0.019591
12834051	MAP4K2	mitogen-activated protein kinase kinase kinase kinase 2	7	6.11	1.86	0.00236	0.02604
12696439	MAP3K9	mitogen-activated protein kinase kinase kinase 9	4.79	3.9	1.85	0.000381	0.010407
12716461	MAP3K8	mitogen-activated protein kinase kinase kinase 8	5.33	4.4	1.9	0.004196	0.035409
12901045	MAP3K5	mitogen-activated protein kinase kinase kinase 5	5.46	6.74	-2.43	0.001158	0.017507
12683856	MAP3K13	mitogen-activated protein kinase kinase kinase 13	6.88	6.04	1.79	0.000266	0.008775
12687663	MAP2K5	mitogen-activated protein kinase kinase 5	4.82	5.46	-1.55	0.004697	0.037873
12790060	MAP1A	microtubule-associated protein 1A	7.68	8.41	-1.65	0.001494	0.020256
12903094	MAOB	monoamine oxidase B	5.52	4.38	2.21	0.00013	0.006395
12784242	MAN1C1	mannosidase, alpha, class 1C, member 1	6.68	5.57	2.15	8.5e-05	0.005657
12744286	MAML3	mastermind-like protein 3-like	7.39	6.65	1.67	0.000158	0.007035
12729022	MADD	MAP-kinase activating death domain	8.05	6.61	2.72	5e-05	0.004551
12726925	LYVE1	lymphatic vessel endothelial hyaluronan receptor 1	6.24	7.47	-2.34	0.000709	0.013776
12884943	LTC4S	leukotriene C4 synthase	7.2	5.2	4.02	0.000308	0.00933
12699636	LTBP1	latent transforming growth factor beta binding protein 1	10.15	9.26	1.85	0.000505	0.011921
12697000	LTB4R	leukotriene B4 receptor	4.69	3.98	1.64	0.006708	0.047242
12683071	LSAMP	neuronal growth regulator 1-like	7.06	5.35	3.27	3.9e-05	0.004198
12855476	LRRN3	leucine rich repeat neuronal 3	4.62	3.14	2.78	0.000111	0.00613
12841361	LRRFIP1	leucine rich repeat (in FLII) interacting protein 1	6.06	5.23	1.77	0.001629	0.021152
12699104	LRRC8A	leucine rich repeat containing 8 family, member A	6.84	7.47	-1.55	0.000469	0.011499
12844178	LRRC71	leucine rich repeat containing 71	6.69	5.75	1.92	0.000257	0.008675
12689043	LRRC49	leucine rich repeat containing 49	5.17	6.35	-2.27	0.00148	0.020162
12839275	LRRC40	leucine rich repeat containing 40	6.86	7.52	-1.58	0.002152	0.024707
12805063	LRRC1	leucine rich repeat containing 1	8.01	7	2.01	6.6e-05	0.004946
12709149	LRCH1		6.61	5.97	1.55	7.8e-05	0.005368
12889017	LPL	lipoprotein lipase	10.08	6.8	9.74	1.3e-05	0.003294
12707198	LPIN1	lipin 1	8.3	6.79	2.85	3.3e-05	0.004135
12751621	LPCAT2	lysophosphatidylcholine acyltransferase 2	5.02	6.58	-2.95	0.000118	0.006211
12892626	LPAR1	lysophosphatidic acid receptor 1	7.72	5.74	3.95	4e-05	0.004233
12821440	LOXL4	lysyl oxidase-like 4	5.85	3.71	4.43	6e-06	0.00276
12894529	LOXL2	lysyl oxidase-like 2	9.32	5.07	19.01	5e-06	0.00276
12791675	LOXL1	lysyl oxidase-like 1	5.55	4.84	1.64	0.000225	0.008328
12876752	LOX	lysyl oxidase	6.06	3.25	7.04	3.3e-05	0.004135
12823616	LONRF1	LON peptidase N-terminal domain and ring finger 1; LON peptidase N-terminal domain and RING finger protein 1-like	6.62	5.96	1.58	0.00347	0.032298
12760136	LOC789715	zinc finger protein 548-like	3.52	4.23	-1.63	0.000784	0.014465
12804021	LOC788250	histone cluster 1, H3a-like	6.24	7.19	-1.94	0.000292	0.00913
12807147	LOC787465	histone H2B type 1-like; histone cluster 2, H2be; histone H2B-like; histone cluster 1, H2bm-like; histone H2B; histone cluster 1, H2bl; histone cluster 1, H2bd-like	8.17	8.89	-1.64	0.003422	0.032066
12776334	LOC787392	heat shock protein beta-7-like	6.49	5.57	1.88	0.001355	0.019133
12786708	LOC786974	hexosaminidase B (beta polypeptide)-like	7.3	7.96	-1.58	0.000833	0.014934
12852506	LOC786657	uncharacterized LOC786657	4.58	5.73	-2.22	8.7e-05	0.005694
12730388	LOC786625	hCG1820409-like	4.96	4.36	1.52	0.004133	0.035159
12899102	LOC785982	retinoic acid early transcript 1E-like; NKG2D ligand 4-like	5.54	6.51	-1.96	0.001058	0.016809
12848053	LOC784007	uncharacterized LOC784007; SLAM family member 9-like	6.94	7.95	-2.01	6.7e-05	0.004982
12906231	LOC783491	uncharacterized LOC783491	2.35	3.39	-2.05	0.006533	0.046424
12910487	LOC782892	Rhox homeobox family, member 1-like	4.5	3.86	1.55	0.004862	0.038732
12803716	LOC618824	histone cluster 1, H2ai-like; histone cluster 1, H2; histone cluster 1, H2ah; histone cluster 1, H2ag	9.66	10.3	-1.55	0.000348	0.009922
12803598	LOC616942	major histocompatibility complex, class I, A-like	5.81	4.23	2.98	0.000423	0.010979
12803582	LOC616800	histone cluster 1, H3a-like	8.59	9.36	-1.71	0.001701	0.021691
12802623	LOC616167	histone cluster 1, H4i-like; histone H4-like; histone H4 replacement-like; histone H4; germinal histone H4-like	8.22	9.07	-1.8	0.002246	0.025356
12872163	LOC539947	CXXC-type zinc finger protein 4-like	3.66	4.31	-1.58	0.002982	0.02977
12758768	LOC538483	protein capicua homolog	6.29	5.61	1.59	0.00385	0.034008
12905207	LOC537655	dystrophin-like	3.68	5.38	-3.26	4.3e-05	0.004355
12790703	LOC537528	protein unc-79 homolog	4.37	5.08	-1.64	0.00049	0.011731
12803149	LOC537017	cytidine monophosphate-N-acetylneuraminic acid hydroxylase-like	6.35	7.15	-1.74	0.00389	0.034168
12822732	LOC534506	carbohydrate sulfotransferase 15-like	8.35	7.28	2.1	0.000715	0.013828
12820283	LOC530353	probable tRNA pseudouridine synthase 1-like	4.21	4.81	-1.52	0.002356	0.026019
12850797	LOC529423	protein FAM40B-like	6.37	5.07	2.45	9e-06	0.00296
12850753	LOC527805	uncharacterized LOC527805	4.84	5.51	-1.59	0.001675	0.021463
12802575	LOC527388	histone cluster 1, H4i-like; histone H4-like; histone H4 replacement-like; histone H4; germinal histone H4-like	4.89	5.96	-2.1	0.000972	0.016192
12805950	LOC525511	histone cluster 1, H3a-like	6.13	7.09	-1.94	0.002208	0.025067
12809866	LOC522631	piezo-type mechanosensitive ion channel component 2-like	7.15	6.32	1.78	2e-06	0.002757
12802386	LOC521581	histone cluster 1, H3a-like	9.01	9.79	-1.73	0.003988	0.034466
12746863	LOC518818	putative ribosomal RNA methyltransferase 1-like	7.66	8.31	-1.57	0.00029	0.009095
12805811	LOC517139	histone cluster 1, H3a-like	4.29	5.46	-2.25	0.002103	0.024405
12792564	LOC515149	myeloid-associated differentiation marker-like	6.67	5.18	2.81	0.000945	0.015961
12879098	LOC514750	peroxisome proliferator-activated receptor gamma coactivator 1-beta-like	6.29	5.61	1.6	4.7e-05	0.004491
12844580	LOC513388	lipid phosphate phosphatase-related protein type 4-like	6.32	5.67	1.58	0.00071	0.013778
12844407	LOC512486	interferon-induced guanylate-binding protein 1	2.91	3.55	-1.56	0.002602	0.027571
12850069	LOC512293	G2/mitotic-specific cyclin-B1-like	3.16	5.62	-5.49	0.001836	0.022461
12750976	LOC510844	zinc finger homeobox protein 3-like	4.67	5.3	-1.55	0.004948	0.03917
12837541	LOC509911	solute carrier family 16, member 1 (monocarboxylic acid transporter 1)-like	2.2	1.51	1.61	0.004912	0.039024
12762310	LOC508666	C-C motif chemokine 23	5.62	6.49	-1.82	0.004888	0.038895
12683974	LOC507471	mpv17-like protein 2-like	5.17	6.27	-2.15	0.00254	0.027144
12798624	LOC507426	poly [ADP-ribose] polymerase 3-like	7.26	6.19	2.11	0.000206	0.007912
12727174	LOC506989	mitochondrial ribosomal protein L17-like	6.91	6.18	1.65	0.000307	0.00933
12841924	LOC504599	histone H3.2; histone cluster 2, H3c-like	8.3	9.02	-1.64	0.000777	0.014438
12847763	LOC504599	histone H3.2; histone cluster 2, H3c-like	8.3	9.02	-1.64	0.000777	0.014438
12898360	LOC100849501	uronyl 2-sulfotransferase-like	6.78	7.45	-1.6	0.003483	0.032359
12746728	LOC100849021	la-related protein 1B-like	5.32	4.73	1.51	0.002754	0.028416
12739391	LOC100848920	regulator of G-protein signaling 2-like; regulator of G-protein signaling 2, 24kDa	5.21	3.71	2.84	0.001514	0.020342
12909436	LOC100848079	trimethyllysine dioxygenase, mitochondrial-like; trimethyllysine hydroxylase, epsilon	6.78	7.44	-1.58	0.000958	0.016116
12842541	LOC100337451	yip1 domain family, member 1-like	5.67	6.31	-1.55	0.003669	0.033102
12873084	LOC100337132	rho GTPase activating protein 20-like	5.77	4.88	1.86	0.004097	0.035008
12852810	LOC100337102	DDC protein-like	2.78	2.18	1.52	0.001932	0.023213
12711073	LOC100337076	aTP-binding cassette, sub-family C (CFTR/MRP), member 4-like; multidrug resistance-associated protein 4-like	5.2	2.75	5.46	8e-06	0.00276
12888968	LOC100337045		3.6	4.38	-1.72	0.002621	0.02766
12774276	LOC100337041	sphingosine-1-phosphate phosphatase 2-like	4.87	3.13	3.34	0.001213	0.017919
12896453	LOC100336893	retinoic acid early transcript 1E-like	4.51	5.36	-1.81	0.001147	0.017455
12899267	LOC100336870	5'-nucleotidase, ecto (CD73)-like	9.84	9.19	1.57	0.00231	0.025716
12888944	LOC100336666	uncharacterized LOC100336666	5.89	4.89	2.01	0.001483	0.020178
12835633	LOC100335495	uncharacterized LOC100335495	5.04	5.65	-1.52	0.003679	0.033135
12708828	LOC100335357	uncharacterized LOC100335357	4.64	5.33	-1.61	0.000993	0.016375
12892487	LOC100335340	uncharacterized LOC100335340	2.44	3.4	-1.94	0.006175	0.044859
12738139	LOC100335299	uncharacterized LOC100335299	8.27	7.66	1.53	8.7e-05	0.005694
12863669	LOC100335214		7.03	5.7	2.51	0.000867	0.01527
12902417	LOC100297621	dystrophin-like	2.32	3.45	-2.19	0.002308	0.025707
12693066	LOC100297185	uncharacterized LOC100297185	6.64	5.83	1.76	0.000176	0.007309
12835528	LOC100296849	protein BEX3-like	6.9	5.96	1.92	0.000226	0.008328
12794183	LOC100294865	uncharacterized LOC100294865	5.81	4.85	1.96	0.001	0.016416
12896176	LOC100139161	T-lymphoma invasion and metastasis-inducing protein 2-like	4.67	3.87	1.74	0.001104	0.017153
12710385	LMO7	LIM domain 7	5.79	5.13	1.58	0.004174	0.035299
12733478	LMO2	LIM domain only 2 (rhombotin-like 1)	7.76	6.89	1.83	0.000118	0.006211
12887402	LMNB1	lamin B1	4.76	5.45	-1.61	0.005723	0.042902
12800112	LMCD1	LIM and cysteine-rich domains 1	5.21	3.69	2.87	0.000798	0.014571
12749602	LIPE	lipase, hormone-sensitive	5.36	4.41	1.92	0.003328	0.031614
12891544	LINGO2	leucine rich repeat and Ig domain containing 2	5.47	6.41	-1.92	0.003556	0.032648
12776671	LIMS2	LIM and senescent cell antigen-like domains 2	7.27	5.22	4.14	5.9e-05	0.00476
12861991	LIMA1	LIM domain and actin binding 1	6.14	7.18	-2.05	0.000566	0.012343
12745282	LIF	leukemia inhibitory factor (cholinergic differentiation factor)	5.72	4.93	1.72	0.005503	0.041843
12871512	LIAS	lipoic acid synthetase	3.65	4.48	-1.78	0.001272	0.018365
12703930	LHCGR	luteinizing hormone/choriogonadotropin receptor	2.8	4.03	-2.35	0.00044	0.011207
12860048	LGR5	leucine-rich repeat containing G protein-coupled receptor 5	5.33	3.02	4.96	3.3e-05	0.004135
12731200	LGR4	leucine-rich repeat containing G protein-coupled receptor 4	8.26	8.95	-1.61	0.004216	0.035532
12791600	LGMN	legumain	7.26	8.7	-2.72	7.4e-05	0.005188
12692561	LGALS3	lectin, galactoside-binding, soluble, 3	7.95	8.54	-1.51	0.001058	0.016809
12728517	LDLRAD3	low density lipoprotein receptor class A domain containing 3	7.53	6.36	2.26	0.000394	0.010562
12876921	LDLR	low density lipoprotein receptor	10.61	9.86	1.68	0.000111	0.00613
12910555	LDHA	lactate dehydrogenase A	10.36	9.58	1.71	0.005872	0.043526
12708072	LBH	limb bud and heart development homolog (mouse)	7.29	5.94	2.55	0.000767	0.014362
12908599	LANCL3	LanC lantibiotic synthetase component C-like 3 (bacterial)	4.64	3.58	2.08	0.001195	0.017803
12856851	KRT8	keratin 8	8.71	5.12	12.02	5.4e-05	0.004595
12864766	KRT18	keratin 18	9.03	4.98	16.63	6e-05	0.00476
12745867	KNTC1	kinetochore associated 1	4.04	5.51	-2.79	6.5e-05	0.004923
12754372	KLHL36	kelch-like 36 (Drosophila)	5.93	5.33	1.52	0.006163	0.044821
12845578	KLHDC9	kelch domain containing 9	4.39	5.12	-1.66	0.002712	0.028131
12714168	KLF6	Kruppel-like factor 6	7.77	7.04	1.67	0.000122	0.006225
12753295	KIRREL2	kin of IRRE like 2 (Drosophila)	4.33	3.69	1.57	0.000209	0.007999
12909607	KIF4A	kinesin family member 4A	4.48	5.96	-2.78	0.001421	0.01962
12846146	KIF2C	kinesin family member 2C	3.95	5.25	-2.47	0.003376	0.031814
12893631	KIF24	kinesin family member 24	4.49	5.14	-1.57	0.005049	0.039655
12689529	KIF23	kinesin family member 23	5.58	6.76	-2.26	0.001948	0.023365
12815755	KIF22	kinesin family member 22	3.94	4.76	-1.76	0.003023	0.029987
12880178	KIF20A	kinesin family member 20A	5.87	7.32	-2.75	0.000235	0.008441
12845655	KIF1A	kinesin family member 1A	4.57	3.78	1.74	0.004411	0.036505
12732959	KIF18A	kinesin family member 18A	4.16	5.79	-3.1	0.002625	0.027663
12796835	KIF15	kinesin family member 15	3.98	5.09	-2.16	0.002393	0.02623
12819342	KIF11	kinesin family member 11	5.36	6.73	-2.57	0.004783	0.038379
12714880	KIAA1217		6.97	4.71	4.79	2.8e-05	0.004135
12853594	KIAA1147	KIAA1147 ortholog	3.88	3.05	1.78	0.003068	0.030272
12896224	KIAA0408	KIAA0408 ortholog	6.46	5.39	2.09	1.1e-05	0.003105
12790586	KIAA0391	KIAA0391 ortholog	5.01	5.84	-1.78	0.004842	0.038677
12802333	KIAA0319	KIAA0319 ortholog	3.18	4.39	-2.32	7.2e-05	0.005158
12788888	KIAA0284		6.3	5.67	1.55	0.002162	0.024793
12691481	KIAA0101	KIAA0101 ortholog	4.4	5.61	-2.31	0.000406	0.010756
12726011	KHDRBS3	KH domain containing, RNA binding, signal transduction associated 3	5.84	4.94	1.87	0.000449	0.011258
12805529	KDM1B	lysine (K)-specific demethylase 1B	7.08	6.45	1.54	0.003001	0.029897
12880175	KCTD16	potassium channel tetramerisation domain containing 16	4.86	3.69	2.25	0.000369	0.010243
12751273	KCTD15	potassium channel tetramerisation domain containing 15	4.97	3.54	2.69	0.000348	0.009922
12712968	KCTD12	potassium channel tetramerisation domain containing 12	6.89	6.1	1.72	0.001413	0.019586
12827793	KCNMA1	potassium large conductance calcium-activated channel, subfamily M, alpha member 1	7.33	6.34	1.99	0.000379	0.010392
12706090	KCNK3	potassium channel, subfamily K, member 3	6.78	5.18	3.03	0.001637	0.021196
12692609	KCNK13	potassium channel, subfamily K, member 13	6.18	5.4	1.71	0.003044	0.030138
12767314	KCNJ2	potassium inwardly-rectifying channel, subfamily J, member 2	5.54	4.65	1.85	0.000929	0.015821
12706341	KCNG3	potassium voltage-gated channel, subfamily G, member 3; potassium voltage-gated channel subfamily G member 3-like	7.16	6.05	2.16	0.000366	0.01018
12732540	KCNE3	potassium voltage-gated channel, Isk-related family, member 3	4.05	4.66	-1.52	0.000255	0.00866
12840713	KCND3	potassium voltage-gated channel, Shal-related subfamily, member 3	4.12	3.1	2.02	0.001074	0.016904
12851661	KCND2	potassium voltage-gated channel, Shal-related subfamily, member 2	4.37	5.33	-1.94	0.004425	0.036558
12685216	KCNAB1	potassium voltage-gated channel, shaker-related subfamily, beta member 1	4.97	6.88	-3.77	7.2e-05	0.005156
12795583	KBTBD5	kelch repeat and BTB (POZ) domain containing 5	4.33	3.55	1.72	0.002827	0.028869
12733698	KBTBD4	kelch repeat and BTB (POZ) domain containing 4	6.99	7.63	-1.56	0.000164	0.00708
12894663	KANK1	KN motif and ankyrin repeat domains 1	6.96	7.83	-1.82	1.2e-05	0.003182
12879314	JUND	jun D proto-oncogene	7.23	6.43	1.73	0.001109	0.017196
12885365	JUNB	jun B proto-oncogene	8.1	7.39	1.64	0.000784	0.014465
12804076	JSP.1	MHC Class I JSP.1; MHC class I heavy chain; MHC class I antigen; uncharacterized protein 100125016	8.05	6.81	2.36	0.000264	0.008744
12725785	JPH1	junctophilin 1	6.42	5.8	1.54	0.000259	0.008682
12690161	JMY	junction mediating and regulatory protein, p53 cofactor	6.11	6.81	-1.62	0.006848	0.047876
12686165	JAM2	junctional adhesion molecule 2	9.38	8.17	2.32	4.5e-05	0.004479
12872232	JAKMIP1	janus kinase and microtubule interacting protein 1	4.9	2.83	4.19	1e-05	0.002999
12721237	JAG1	jagged 1	7.88	6.83	2.06	0.001348	0.019072
12691986	ITPKA	inositol-trisphosphate 3-kinase A	9.43	8.3	2.19	0.000185	0.007508
12792677	ITPK1	inositol-tetrakisphosphate 1-kinase	9.31	8.37	1.92	0.000198	0.007734
12795470	ITIH4	inter-alpha-trypsin inhibitor heavy chain family, member 4	4.66	3.87	1.73	0.004095	0.035005
12719021	ITGA8	integrin, alpha 8	4.06	5.14	-2.12	0.000311	0.009365
12783018	ITGA6	integrin, alpha 6	9.22	8.44	1.71	0.000391	0.010554
12780367	ITGA4	integrin, alpha 4 (antigen CD49D, alpha 4 subunit of VLA-4 receptor)	8.22	7.29	1.91	0.001223	0.018004
12695388	ITGA11	integrin, alpha 11	4.13	3.09	2.06	0.001773	0.022142
12787942	ITGA1	integrin, alpha 1	4.94	3.35	3	0.00068	0.013462
12864136	ITFG2	integrin alpha FG-GAP repeat containing 2	6.81	6.13	1.6	0.003079	0.030306
12791216	ISG12(B)	TLH29 protein precursor-like	6.42	5.65	1.71	0.001745	0.021927
12877288	IRF1	interferon regulatory factor 1	4.56	5.36	-1.75	0.000525	0.012035
12865249	IRAK3	interleukin-1 receptor-associated kinase 3	4.53	3.69	1.8	0.0046	0.037388
12795937	IQSEC1	IQ motif and Sec7 domain 1	5.75	5.16	1.51	0.001154	0.017505
12836813	IQGAP3	IQ motif containing GTPase activating protein 3	4.58	5.59	-2.01	0.000316	0.009384
12876972	INSL3	insulin-like 3 (Leydig cell)	9	7.18	3.51	4.6e-05	0.004479
12850024	INSIG1	insulin induced gene 1	10.2	9.52	1.61	0.000593	0.012543
12743757	INPP4B	inositol polyphosphate-4-phosphatase, type II, 105kDa	6.38	5.78	1.51	0.002978	0.02974
12848966	INHBA	inhibin, beta A	8.84	10.13	-2.44	0.000163	0.00708
12774405	INHA	inhibin, alpha	6.15	8.33	-4.53	0.00023	0.008402
12807859	IMPA2	inositol(myo)-1(or 4)-monophosphatase 2	4.65	4.04	1.53	0.003916	0.03427
12811598	IL4R	interleukin 4 receptor	8.63	7.37	2.39	0.000433	0.011095
12893064	IL33	interleukin 33	8.12	4.46	12.59	2.8e-05	0.004135
12698536	IL1RN	interleukin 1 receptor antagonist	8.32	5.19	8.75	3.2e-07	0.002757
12727788	IL10RA	interleukin 10 receptor, alpha	5.69	4.94	1.68	0.000829	0.014884
12772477	IKZF3	IKAROS family zinc finger 3 (Aiolos)	4.89	3.89	2.01	0.001184	0.017728
12761069	IGFBP4	insulin-like growth factor binding protein 4	5.54	6.3	-1.69	0.000488	0.011725
12849044	IGFBP3	insulin-like growth factor binding protein 3	6.65	4.79	3.63	1.9e-05	0.003791
12680732	IGF2BP2	insulin-like growth factor 2 mRNA binding protein 2	4.45	3.5	1.94	3e-06	0.002757
12829389	IGF2	insulin-like growth factor 2 (somatomedin A)	7.97	6.64	2.52	0.000115	0.006132
12696911	IGDCC4	immunoglobulin superfamily, DCC subclass, member 4	7.36	6.66	1.62	0.001605	0.021025
12742930	IFT81	intraflagellar transport 81 homolog (Chlamydomonas)	5	6.26	-2.39	0.003947	0.034368
12680181	IFT80	intraflagellar transport 80 homolog (Chlamydomonas)	5.56	6.33	-1.71	0.001654	0.021349
12893731	IFT74	intraflagellar transport 74 homolog (Chlamydomonas)	5.92	6.57	-1.57	0.002827	0.028869
12731272	IFT46	intraflagellar transport 46 homolog (Chlamydomonas)	6.35	7.1	-1.68	0.000122	0.006219
12700982	IFITM5	interferon induced transmembrane protein 5	5.92	4.54	2.6	0.001007	0.016482
12832090	IFITM3	interferon induced transmembrane protein 3; interferon-induced transmembrane protein 3 (1-8U)-like; interferon induced transmembrane protein 3 (1-8U)	9.33	8.3	2.04	0.002448	0.026492
12818707	IFIT1	interferon-induced protein with tetratricopeptide repeats 1	4.38	2.96	2.67	0.002921	0.029448
12776406	IFI6	interferon, alpha-inducible protein 6	9.02	9.73	-1.63	0.000575	0.012417
12887803	IFI30	interferon, gamma-inducible protein 30	8.5	7.01	2.8	0.000101	0.005977
12789530	IFI27	putative ISG12(a) protein	6.18	7.29	-2.17	0.001466	0.020069
12778449	ID3	inhibitor of DNA binding 3, dominant negative helix-loop-helix protein	6.82	7.69	-1.83	0.003439	0.032133
12714001	ID1	inhibitor of DNA binding 1, dominant negative helix-loop-helix protein	6	6.96	-1.94	0.000297	0.0092
12684051	ICOSLG	inducible T-cell co-stimulator ligand	6.32	5.24	2.11	0.003318	0.031573
12805021	ICK	intestinal cell (MAK-like) kinase	7.71	8.41	-1.62	0.000106	0.006025
12873199	IBSP	integrin-binding sialoprotein	2.86	4.16	-2.46	0.002009	0.02375
12838591	HYI		7.65	6.88	1.71	0.000227	0.008343
12869680	HTRA3		5.9	4.68	2.33	0.003613	0.032927
12678864	HTR1F	5-hydroxytryptamine (serotonin) receptor 1F	4.09	2.92	2.25	0.000526	0.012035
12709282	HSPH1	heat shock 105kDa/110kDa protein 1	7.51	8.14	-1.55	0.002049	0.024026
12745816	HSPA4L	heat shock 70kDa protein 4-like	4.96	6.13	-2.24	0.004857	0.038729
12804546	HSPA1A	heat shock 70kDa protein 1A	7.76	6.83	1.91	0.001385	0.019321
12843282	HSD17B7	hydroxysteroid (17-beta) dehydrogenase 7	8.55	7.84	1.63	0.000741	0.014057
12730451	HSD17B12	hydroxysteroid (17-beta) dehydrogenase 12	9.47	8.76	1.63	4e-05	0.004221
12761316	HSD17B1	hydroxysteroid (17-beta) dehydrogenase 1	5.45	4.19	2.38	0.001003	0.016465
12738595	HSD11B1	hydroxysteroid (11-beta) dehydrogenase 1	8.52	7.28	2.36	2e-06	0.002757
12869534	HPGDS	hematopoietic prostaglandin D synthase	3.7	2.29	2.66	0.001336	0.018928
12705600	HPCAL1	hippocalcin-like 1	6.84	5.98	1.82	0.000529	0.012035
12779943	HOXD8	homeobox D8	5.72	6.36	-1.55	0.00672	0.047251
12863526	HOXC8	homeobox C8	5.26	6.21	-1.93	0.000959	0.016117
12864285	HOXC6	homeobox C6	5.17	6	-1.78	0.00046	0.011385
12868265	HOXC4	homeobox C4	3.74	4.8	-2.09	3.6e-05	0.004135
12851475	HOXA4	homeobox A4	6.45	5	2.72	0.000462	0.011385
12873208	HOPX	HOP homeobox	6.99	7.94	-1.94	0.001374	0.019258
12879131	HNRNPM	heterogeneous nuclear ribonucleoprotein M	7.29	8.27	-1.98	0.004611	0.037455
12876902	HMMR	hyaluronan-mediated motility receptor (RHAMM)	5.07	5.92	-1.81	0.00045	0.011258
12781396	HMGN2	high mobility group nucleosomal binding domain 2	6.45	7.1	-1.57	0.006296	0.045453
12688271	HMGCR	3-hydroxy-3-methylglutaryl-CoA reductase	10.58	9.81	1.71	2.6e-05	0.004115
12708674	HK2	hexokinase 2; hexokinase 2-like	9.98	8.6	2.62	3e-06	0.00276
12847661	HJURP		4.2	5.39	-2.28	0.001249	0.01817
12841202	HIST2H2AB	histone cluster 2, H2ab; histone H2A-like	5.36	6.08	-1.65	0.004942	0.039136
12803572	HIST1H2BN	histone cluster 1, H2bk	3.56	4.34	-1.71	0.000789	0.014478
12807066	HIST1H2AJ	histone cluster 1, H2aj	9.68	10.35	-1.59	0.000281	0.009035
12806768	HIST1H2AH	histone cluster 1, H2ah; histone cluster 1, H2ai-like; histone cluster 1, H2; histone cluster 1, H2ag	5.25	6.74	-2.8	0.001521	0.020386
12800906	HIST1H2AD	histone cluster 1, H2; histone cluster 1, H2ai-like; histone cluster 1, H2ah; histone cluster 1, H2ag	6.29	7.79	-2.84	6.8e-05	0.005023
12805927	HIST1H2AC	histone cluster 1, H2ac	6.3	7.09	-1.73	0.005949	0.043864
12805079	HIST1H2AC	histone cluster 1, H2ac	3.52	4.14	-1.54	0.005774	0.043112
12801577	HIST1H1D	histone cluster 1, H1d	4.92	5.92	-2.01	0.000492	0.011749
12802001	HIST1H1C	histone cluster 1, H1c	4.71	5.97	-2.4	0.000112	0.00613
12757767	HIPK4	homeodomain interacting protein kinase 4	6.33	5.34	1.99	0.000715	0.013828
12848404	HILPDA	hypoxia inducible lipid droplet-associated	6.78	5.72	2.09	4.4e-05	0.004395
12738207	HHAT	hedgehog acyltransferase	7.02	5.81	2.31	7.3e-05	0.005188
12735198	HES4	hairy and enhancer of split 4 (Drosophila)	5.94	5	1.91	0.007122	0.049075
12874633	HERC6	hect domain and RLD 6	4.88	5.82	-1.92	0.003954	0.034368
12874205	HERC5	hect domain and RLD 5	3.58	4.56	-1.97	0.00318	0.030843
12684420	HEG1	HEG homolog 1 (zebrafish)	7.81	8.9	-2.14	0.000599	0.012612
12860935	HEBP1	heme binding protein 1	8.68	7.06	3.09	2e-05	0.003857
12905500	HDAC8	histone deacetylase 8	5.92	6.66	-1.67	0.004598	0.037384
12799273	HDAC11	histone deacetylase 11	5.81	5.05	1.69	0.003179	0.030843
12810896	HBZ	hemoglobin, zeta	5.18	3.81	2.59	0.000834	0.014935
12810979	HBM	hemoglobin, mu	3.89	2.97	1.89	0.005153	0.040094
12885817	HBEGF	heparin-binding EGF-like growth factor	6.41	5.24	2.25	0.000104	0.006003
12812382	HBA	hemoglobin, alpha 2	9.17	3.43	53.48	9e-06	0.002959
12805993	H4	histone H4	5.92	7.76	-3.57	0.000515	0.011995
12804010	H2B	histone H2B	4.94	5.69	-1.68	0.003266	0.031281
12862577	H1F0	H1 histone family, member 0	8.55	7.89	1.59	0.000396	0.010568
12829082	H19	H19, imprinted maternally expressed transcript (non-protein coding)	9.78	7.91	3.65	0.000443	0.011229
12759917	GYS1	glycogen synthase 1 (muscle)	8.5	7.71	1.73	0.000339	0.009781
12907457	GYG2	glycogenin 2	6.66	5.44	2.33	0.000114	0.006132
12798602	GXYLT2	glucoside xylosyltransferase 2	6.11	3.62	5.64	6.2e-05	0.00482
12889215	GULO	L-gulono-gamma-lactone oxidase	6.51	4.69	3.54	0.001143	0.017419
12857116	GUCY2C	guanylate cyclase 2C (heat stable enterotoxin receptor)	3.03	3.72	-1.62	0.001685	0.021552
12858506	GTSE1	G-2 and S-phase expressed 1	4.68	5.43	-1.68	0.000371	0.010283
12805515	GTPBP2	GTP binding protein 2	8.05	6.79	2.39	0.001494	0.020256
12816002	GTF2IRD1	GTF2I repeat domain containing 1	6.25	5.58	1.59	0.000857	0.015169
12847485	GSTM2	glutathione S-transferase M2	8.72	9.45	-1.66	0.000143	0.006659
12842911	GSTM1	glutathione S-transferase M1	8.18	8.9	-1.65	0.000649	0.013146
12848033	GSTM1	glutathione S-transferase mu 1	7.48	8.16	-1.61	0.000627	0.012889
12805860	GSTA5	glutathione S-transferase alpha 5	6.95	8.44	-2.81	0.000246	0.008521
12818938	GRK5	G protein-coupled receptor kinase 5	5.89	5.13	1.69	0.000779	0.014438
12874104	GRK4	G protein-coupled receptor kinase 4	4.22	4.89	-1.58	0.004965	0.039254
12905032	GRIA3	glutamate receptor, ionotrophic, AMPA 3	10.05	9.35	1.62	3e-06	0.002757
12880284	GRIA1	glutamate receptor, ionotropic, AMPA 1	4.59	3.37	2.33	0.0014	0.019464
12696603	GREM1	gremlin 1	5.95	4.7	2.38	5.9e-05	0.004757
12775222	GRB14	growth factor receptor-bound protein 14	7.09	8.74	-3.15	0.000306	0.009311
12849431	GRB10	growth factor receptor-bound protein 10	5.81	4.68	2.2	3.1e-05	0.004135
12864901	GRASP	GRP1 (general receptor for phosphoinositides 1)-associated scaffold protein	5.04	4.44	1.52	0.001248	0.01817
12728164	GRAMD1B	GRAM domain containing 1B	7.67	6.99	1.6	0.001071	0.016904
12845367	GPX7	glutathione peroxidase 7	9.97	9.24	1.66	0.002208	0.025067
12754174	GPT2	glutamic pyruvate transaminase (alanine aminotransferase) 2	8.24	7.56	1.61	8.1e-05	0.005551
12871189	GPRIN3	GPRIN family member 3	7.2	5.39	3.5	0.000426	0.011014
12816911	GPRC5B	G protein-coupled receptor, family C, group 5, member B	10.15	9.34	1.75	1.6e-05	0.003552
12880822	GPR98	G protein-coupled receptor 98	3.71	3.08	1.54	0.003391	0.031894
12733347	GPR83	G protein-coupled receptor 83	5.94	4.55	2.61	0.001474	0.020122
12752210	GPR77	G protein-coupled receptor 77	5.17	3.94	2.36	0.001247	0.01817
12791659	GPR68	G protein-coupled receptor 68	6.07	4.8	2.41	4e-06	0.00276
12904800	GPR50	G protein-coupled receptor 50	8.5	7.72	1.71	0.001192	0.017803
12773863	GPR39	G protein-coupled receptor 39	4.5	3.41	2.12	0.005465	0.041654
12800624	GPR27	G protein-coupled receptor 27	4.54	3.49	2.07	0.001527	0.020444
12712638	GPR183	G protein-coupled receptor 183	6.94	4.23	6.54	2.8e-05	0.004135
12695496	GPR176	G protein-coupled receptor 176	5.35	4.66	1.62	0.001096	0.017108
12868056	GPR162	G protein-coupled receptor 162	3.57	2.91	1.58	0.001607	0.021025
12824487	GPR124		5.82	5.09	1.65	0.00049	0.011736
12822322	GPR123	G protein-coupled receptor 123	4.74	3.98	1.7	0.006168	0.044834
12780661	GPD2	glycerol-3-phosphate dehydrogenase 2 (mitochondrial)	5.01	5.88	-1.83	0.007095	0.048963
12795538	GPD1L	glycerol-3-phosphate dehydrogenase 1-like	4.99	5.64	-1.57	0.001536	0.020487
12719694	GPCPD1	glycerophosphocholine phosphodiesterase GDE1 homolog (S. cerevisiae)	7.51	6.44	2.1	3.3e-05	0.004135
12893979	GOLM1	golgi membrane protein 1	9.77	8.66	2.16	0.000126	0.006324
12827402	GNG4	guanine nucleotide binding protein (G protein), gamma 4	4.43	3.59	1.79	1.2e-05	0.003182
12895744	GNE	glucosamine (UDP-N-acetyl)-2-epimerase/N-acetylmannosamine kinase	7.74	6.98	1.69	0.000718	0.013832
12807262	GNAL	guanine nucleotide binding protein (G protein), alpha activating activity polypeptide, olfactory type	4.06	3.41	1.57	0.001791	0.022203
12678223	GMNC	geminin coiled-coil domain containing	3.94	2.88	2.08	0.001596	0.020966
12741558	GLT25D2	glycosyltransferase 25 domain containing 2	5.85	4.45	2.63	0.000284	0.009049
12891431	GLIPR2	GLI pathogenesis-related 2	7.61	6.7	1.88	0.001255	0.018253
12862774	GLIPR1	GLI pathogenesis-related 1	5.71	6.92	-2.32	3.6e-05	0.004135
12824516	GINS4	GINS complex subunit 4 (Sld5 homolog)	5.79	4.83	1.95	0.00121	0.017901
12753322	GINS3	GINS complex subunit 3 (Psf3 homolog)	5	5.88	-1.84	0.005922	0.043778
12717203	GFRA4	GDNF family receptor alpha 4	5.04	4.25	1.72	0.002938	0.02954
12893753	GFRA2	GDNF family receptor alpha 2	8.49	5.73	6.77	3.3e-05	0.004135
12835474	GFI1	growth factor independent 1 transcription repressor	6.07	4.73	2.52	0.002207	0.025067
12785165	GDNF	glial cell derived neurotrophic factor	4.77	5.54	-1.71	0.004543	0.037084
12697609	GCNT4	glucosaminyl (N-acetyl) transferase 4, core 2	3.61	2.83	1.72	0.003428	0.032066
12805852	GCNT2	glucosaminyl (N-acetyl) transferase 2, I-branching enzyme (I blood group)	3.89	3.29	1.52	0.001007	0.016482
12801746	GCLC	glutamate-cysteine ligase, catalytic subunit	8.55	9.55	-1.99	0.000141	0.006621
12857338	GCAT	glycine C-acetyltransferase	6.72	5.2	2.87	1.3e-05	0.003307
12686922	GBE1	glucan (1,4-alpha-), branching enzyme 1	9.03	8.41	1.53	0.002953	0.029616
12711284	GAS6	growth arrest-specific 6	5.3	4.55	1.68	0.000347	0.009901
12862938	GAS2L3	growth arrest-specific 2 like 3	6.07	7.05	-1.97	0.002315	0.025732
12889846	GALNT12	UDP-N-acetyl-alpha-D-galactosamine:polypeptide N-acetylgalactosaminyltransferase 12 (GalNAc-T12)	6.69	5.48	2.32	1.2e-05	0.003288
12809206	GALNT1	UDP-N-acetyl-alpha-D-galactosamine:polypeptide N-acetylgalactosaminyltransferase 1 (GalNAc-T1)	9.22	8.58	1.56	0.000108	0.006073
12702773	GALM	galactose mutarotase (aldose 1-epimerase)	8.58	9.22	-1.56	0.00133	0.018875
12776995	GALE	UDP-galactose-4-epimerase	5.95	5.3	1.57	0.002363	0.02604
12829370	GAL	galanin prepropeptide	4.63	3.42	2.31	0.000113	0.00613
12888026	GADD45B	growth arrest and DNA-damage-inducible, beta	7.84	7.14	1.63	0.000212	0.008035
12843331	GADD45A	growth arrest and DNA-damage-inducible, alpha	5.93	5.23	1.63	0.000344	0.009859
12908846	GABRE	gamma-aminobutyric acid (GABA) A receptor, epsilon	3.93	4.71	-1.71	0.001959	0.023392
12893958	GABBR2	gamma-aminobutyric acid (GABA) B receptor, 2	5.94	5.18	1.69	0.004729	0.038019
12880575	G3BP1	GTPase activating protein (SH3 domain) binding protein 1	7.91	8.68	-1.7	0.000329	0.009669
12738995	G0S2	G0/G1switch 2	6.95	6.31	1.56	0.000716	0.013828
12720971	FZD8	frizzled family receptor 8	6.68	5.82	1.82	0.000974	0.016201
12753822	FXYD1	FXYD domain containing ion transport regulator 1	7.87	7.21	1.58	0.005623	0.042318
12826891	FUT11	fucosyltransferase 11 (alpha (1,3) fucosyltransferase)	8.71	7.73	1.97	8.8e-05	0.005698
12887439	FSTL4	follistatin-like 4	6.8	6	1.75	0.001691	0.021606
12879171	FSTL3	follistatin-like 3 (secreted glycoprotein)	10.18	9.39	1.72	0.001527	0.020444
12787048	FST	follistatin	9.35	10.17	-1.76	0.001285	0.01846
12703820	FSHR	follicle stimulating hormone receptor	4.71	6.92	-4.64	0.000225	0.008328
12890007	FSD1L	fibronectin type III and SPRY domain containing 1-like	5.25	4.56	1.61	0.004162	0.035299
12884765	FSD1	fibronectin type III and SPRY domain containing 1	6.73	5.42	2.49	0.000228	0.00836
12842468	FRRS1	ferric-chelate reductase 1	5.48	6.13	-1.57	0.000775	0.014438
12718926	FRMD4A	FERM domain containing 4A	5.77	5.18	1.51	0.000556	0.012237
12910342	FOXO4	forkhead box O4	5.03	5.74	-1.63	0.002661	0.027847
12678679	FOXL2	forkhead box L2	7.2	7.94	-1.66	0.003876	0.034094
12703109	FNDC4	fibronectin type III domain containing 4	8.66	7	3.17	1e-06	0.002757
12780102	FN1	fibronectin 1	9.84	8.76	2.12	1.8e-05	0.003791
12734488	FMOD	fibromodulin	9.13	7.93	2.3	0.000301	0.00924
12841958	FMO5	flavin containing monooxygenase 5	6.52	7.39	-1.83	0.000234	0.008441
12737017	FMO4	flavin containing monooxygenase 4	4.61	5.34	-1.66	0.00511	0.039966
12802720	FLOT1	flotillin 1	8.95	8.32	1.55	0.001548	0.020597
12726408	FJX1	four jointed box 1 (Drosophila)	6.71	6.03	1.6	0.000138	0.006576
12778650	FIGN	fidgetin	5.41	6.11	-1.62	0.005216	0.040316
12900900	FIG4	FIG4 homolog, SAC1 lipid phosphatase domain containing (S. cerevisiae)	6.98	7.65	-1.59	0.002565	0.027299
12810742	FHOD3	formin homology 2 domain containing 3	5.97	5.18	1.72	0.000245	0.008521
12901388	FHL5	four and a half LIM domains 5	2.13	2.95	-1.76	0.006501	0.046294
12776704	FGR	Gardner-Rasheed feline sarcoma viral (v-fgr) oncogene homolog	6.35	4.08	4.81	0.000297	0.0092
12850003	FGL2	fibrinogen-like 2	6.39	4.48	3.76	0.00078	0.014438
12896890	FGFR1OP	FGFR1 oncogene partner	5.23	5.87	-1.56	0.001115	0.017197
12712726	FGF9		4.81	3.82	1.99	0.000532	0.012035
12860698	FGF23	fibroblast growth factor 23	4.97	3.66	2.48	0.006345	0.045619
12745287	FGF2	fibroblast growth factor 2 (basic)	7.27	5.89	2.59	2.3e-05	0.00408
12786113	FGF18	fibroblast growth factor 18	4.54	3.51	2.05	1.2e-05	0.003182
12907537	FGF13	fibroblast growth factor 13	3.68	2.87	1.75	0.003563	0.032675
12765234	FGF11	fibroblast growth factor 11	7.18	4.98	4.57	0.000203	0.007835
12800056	FGD5	FYVE, RhoGEF and PH domain containing 5	6.46	5.47	1.99	0.000185	0.007508
12833525	FEZ1	fasciculation and elongation protein zeta 1 (zygin I)	7.05	7.97	-1.89	0.002421	0.026396
12749627	FCGRT	Fc fragment of IgG, receptor, transporter, alpha	6.29	7.38	-2.13	0.000309	0.009335
12744300	FBXW7	F-box and WD repeat domain containing 7	4.3	4.99	-1.61	9.5e-05	0.005821
12772577	FBXO47	F-box protein 47	3.5	4.14	-1.55	0.00551	0.04187
12893648	FBP1	fructose-1,6-bisphosphatase 1	5.42	4.34	2.12	0.000349	0.00993
12859527	FBLN1	fibulin 1	9.38	7.56	3.55	8.2e-05	0.005566
12748265	FAT4	FAT tumor suppressor homolog 4 (Drosophila)	5.69	4.98	1.64	2e-05	0.003857
12777308	FASTKD2	FAST kinase domains 2	6.41	7.05	-1.56	0.005456	0.041638
12760706	FASN	fatty acid synthase	10.66	9.75	1.88	0.000533	0.012035
12867232	FAR2	fatty acyl CoA reductase 2	4.51	3.45	2.08	0.000641	0.013055
12819072	FANK1	fibronectin type III and ankyrin repeat domains 1	3.24	3.84	-1.51	0.000464	0.011396
12790238	FANCI	Fanconi anemia, complementation group I	5	6.05	-2.07	0.001724	0.021813
12799135	FANCD2	Fanconi anemia, complementation group D2	3.89	5.25	-2.56	0.000546	0.012146
12905810	FANCB	Fanconi anemia, complementation group B	2.28	3.19	-1.88	0.000312	0.009365
12714562	FAM83D	family with sequence similarity 83, member D	3.9	4.9	-2.01	0.000624	0.012853
12725409	FAM83A	family with sequence similarity 83, member A	4.52	3.88	1.55	0.002234	0.025271
12741275	FAM72A	family with sequence similarity 72, member A	3.12	4.51	-2.62	0.001696	0.021661
12904865	FAM70A	family with sequence similarity 70, member A	6.77	5.94	1.78	9.1e-05	0.00575
12803236	FAM65B	family with sequence similarity 65, member B	6.13	4.03	4.3	0.000115	0.006132
12772448	FAM64A	family with sequence similarity 64, member A	3.98	5.07	-2.13	0.003574	0.032729
12768794	FAM57A	family with sequence similarity 57, member A	8.24	7.21	2.04	7.6e-05	0.005274
12880555	FAM53C	family with sequence similarity 53, member C	7.61	8.27	-1.58	0.000456	0.011328
12698988	FAM49A	family with sequence similarity 49, member A	8.76	7.62	2.2	0.00013	0.006395
12686282	FAM43A	family with sequence similarity 43, member A	6.93	5.8	2.19	0.00039	0.010544
12863569	FAM227A	family with sequence similarity 227, member A	3.41	4.02	-1.52	0.003578	0.032729
12823271	FAM196A	family with sequence similarity 196, member A	7.41	5.57	3.6	3e-06	0.002757
12791153	FAM174B	family with sequence similarity 174, member B	5.11	4.22	1.86	6.3e-05	0.004861
12784152	FAM171B	family with sequence similarity 171, member B	8.01	9.14	-2.18	3.1e-05	0.004135
12891974	FAM167A	family with sequence similarity 167, member A	4.99	3.52	2.76	0.001231	0.018035
12737221	FAM163A	family with sequence similarity 163, member A	5.12	4.49	1.54	0.005802	0.043174
12848227	FAM159A	family with sequence similarity 159, member A	5.27	4.34	1.9	0.002645	0.027779
12880696	FAM151B	family with sequence similarity 151, member B	6.21	6.91	-1.63	0.006806	0.047641
12707837	FAM129B	family with sequence similarity 129, member B	8.57	7.61	1.95	0.000814	0.014725
12741058	FAM129A	family with sequence similarity 129, member A	8.65	9.54	-1.86	8e-06	0.00276
12727383	FAM111B	family with sequence similarity 111, member B	5.08	5.84	-1.69	9e-05	0.00575
12720518	FAM107B	family with sequence similarity 107, member B	3.01	2.41	1.52	0.006622	0.046877
12796627	FAM107A	family with sequence similarity 107, member A	8.15	5.61	5.83	6.4e-05	0.004893
12858708	FAIM2	Fas apoptotic inhibitory molecule 2	5.69	4.85	1.79	0.006941	0.048347
12789614	FAH	fumarylacetoacetate hydrolase (fumarylacetoacetase)	6.4	5.62	1.72	0.000569	0.012354
12901478	FABP7	fatty acid binding protein 7, brain	6.22	4.05	4.5	0.000123	0.006276
12721605	FABP5	fatty acid binding protein 5 (psoriasis-associated)	6.8	5	3.47	0.001027	0.016588
12774529	FABP3	fatty acid binding protein 3, muscle and heart (mammary-derived growth inhibitor)	10.47	9.61	1.82	4e-06	0.00276
12738397	F5	coagulation factor V (proaccelerin, labile factor)	9.1	6.95	4.45	2e-06	0.002757
12835715	F3	coagulation factor III	7.28	5.76	2.86	0.000911	0.015595
12690050	F2RL1	coagulation factor II (thrombin) receptor-like 1	5.01	4.12	1.85	0.003675	0.033132
12853746	EZH2	enhancer of zeste homolog 2 (Drosophila)	5.76	6.48	-1.65	0.000393	0.010554
12736803	EXOSC10	exosome component 10	7.83	8.93	-2.15	4.7e-05	0.004491
12846824	EXO5	defects in morphology 1 homolog (S. cerevisiae)	4.96	6.21	-2.37	0.001319	0.018762
12738902	EXO1	exonuclease 1	3.15	4.55	-2.63	0.001737	0.021891
12855561	ETV1	ets variant 1	7.35	6.74	1.53	0.000718	0.013832
12740236	ETNK2	ethanolamine kinase 2	6.64	4.99	3.13	9.1e-05	0.00575
12864825	ESPL1	extra spindle pole bodies homolog 1 (S. cerevisiae)	4.25	5.17	-1.89	0.001046	0.016765
12894921	ESCO2	establishment of cohesion 1 homolog 2 (S. cerevisiae)	4.93	6.22	-2.44	0.002651	0.027812
12735710	ERRFI1	ERBB receptor feedback inhibitor 1	7.68	6.32	2.56	0.000772	0.014397
12687495	ERO1L	ERO1-like (S. cerevisiae)	8.27	6.78	2.8	0.000418	0.010894
12869555	EREG	epiregulin	7.36	6.01	2.54	0.000814	0.014725
12878948	ERAP2	endoplasmic reticulum aminopeptidase 2	4.63	5.63	-2	0.003618	0.032932
12861534	EPS8	epidermal growth factor receptor pathway substrate 8	4.3	3.6	1.62	0.002469	0.026629
12890086	EPHX2	epoxide hydrolase 2, cytoplasmic	7.14	5.83	2.49	0.000161	0.00708
12736792	EPHX1	epoxide hydrolase 1, microsomal (xenobiotic)	6.28	5.19	2.13	1.6e-05	0.003581
12781968	EPHA4	EPH receptor A4	6.5	7.46	-1.94	0.000342	0.009832
12681732	EPHA3	EPH receptor A3	4.6	3.61	1.98	0.001134	0.017297
12810159	EPB41L3	erythrocyte membrane protein band 4.1-like 3	5.78	4.1	3.2	1e-06	0.002757
12805397	ENPP5	ectonucleotide pyrophosphatase/phosphodiesterase 5 (putative)	7.94	9	-2.09	9.4e-05	0.005819
12898893	ENPP1	ectonucleotide pyrophosphatase/phosphodiesterase 1	7.35	6.61	1.67	0.000845	0.01502
12719512	ENKUR	enkurin, TRPC channel interacting protein	4.15	3.5	1.57	0.000495	0.011788
12786624	ENC1	ectodermal-neural cortex 1 (with BTB-like domain)	8.3	9.09	-1.73	2.8e-05	0.004135
12753064	EMP3	epithelial membrane protein 3	7.63	6.15	2.79	4.3e-05	0.004355
12869336	EMP1	epithelial membrane protein 1	5.92	3.2	6.57	2e-06	0.002757
12840087	ELTD1	EGF, latrophilin and seven transmembrane domain containing 1	7.06	5.98	2.12	0.000183	0.007457
12823743	EIF4EBP1	eukaryotic translation initiation factor 4E binding protein 1	8.27	7.29	1.97	0.001514	0.020342
12680712	EHHADH	enoyl-CoA, hydratase/3-hydroxyacyl CoA dehydrogenase	4.11	5.12	-2.01	0.002335	0.025881
12705093	EHD3	EH-domain containing 3	5.49	6.36	-1.82	0.001623	0.021106
12827463	EGR2	early growth response 2	4.97	4.31	1.57	0.006677	0.047087
12877406	EGR1	early growth response 1	8.55	7.85	1.62	0.000313	0.009365
12793341	EGLN3	egl nine homolog 3 (C. elegans)	8.09	4.41	12.82	6e-06	0.00276
12827480	EGLN1		9.31	8.7	1.52	0.00011	0.006115
12710948	EFNB2	ephrin-B2	6.08	4.96	2.17	2.9e-05	0.004135
12843266	EFCAB7	EF-hand calcium binding domain 7	4.88	5.67	-1.72	0.00392	0.034272
12853913	EEPD1	endonuclease/exonuclease/phosphatase family domain containing 1	6.82	8.34	-2.87	4.1e-05	0.004257
12711148	EDNRB	endothelin receptor type B	6.71	4.54	4.5	6.5e-05	0.004917
12798867	EDEM1	ER degradation enhancer, mannosidase alpha-like 1	8.13	7.46	1.59	0.000339	0.009781
12894613	ECM2	extracellular matrix protein 2, female organ and adipocyte specific	3.94	4.94	-2	0.000285	0.009057
12817890	ECI1	enoyl-CoA delta isomerase 1	8.41	7.77	1.56	0.000821	0.01481
12720549	E2F1	E2F transcription factor 1	5.2	5.8	-1.52	0.001611	0.021046
12719065	DZANK1	double zinc ribbon and ankyrin repeat domains 1	7.43	8.42	-1.98	2.9e-05	0.004135
12734981	DYRK3	dual-specificity tyrosine-(Y)-phosphorylation regulated kinase 3	4.5	5.23	-1.66	0.001119	0.01722
12797497	DUSP7	dual specificity phosphatase 7	6.81	5.77	2.05	0.003308	0.031532
12825490	DUSP4	dual specificity phosphatase 4	4.18	3.51	1.59	0.00014	0.006591
12740926	DUSP10	dual specificity phosphatase 10	5.46	4.8	1.58	0.000968	0.016158
12878286	DUS3L	dihydrouridine synthase 3-like (S. cerevisiae)	5.81	5.12	1.61	0.002975	0.029715
12728718	DTX4		5.33	6.22	-1.85	0.000889	0.015441
12680464	DTX3L	deltex 3-like (Drosophila)	5.08	6.16	-2.12	4.2e-05	0.004291
12808521	DSEL	dermatan sulfate epimerase-like	8.23	8.92	-1.61	0.001011	0.01651
12841553	DRAM2	DNA-damage regulated autophagy modulator 2	6.63	7.68	-2.08	0.001052	0.016809
12835816	DPYD	dihydropyrimidine dehydrogenase	3.76	5.14	-2.62	0.00104	0.016702
12738788	DPT	dermatopontin	4.29	2.9	2.62	0.000757	0.014283
12848846	DPP6	dipeptidyl-peptidase 6	6.02	4.05	3.91	7.4e-05	0.005189
12697816	DPF3	D4, zinc and double PHD fingers, family 3	5.53	6.46	-1.91	6e-06	0.00276
12851048	DOCK4	dedicator of cytokinesis 4	4.93	5.91	-1.96	5.5e-05	0.004633
12799441	DOCK3	dedicator of cytokinesis 3; mKIAA0299 protein-like	6.18	5.39	1.73	0.001932	0.023213
12905109	DOCK11	dedicator of cytokinesis 11	7.5	6.04	2.75	0.000152	0.006884
12765935	DOC2B	double C2-like domains, beta	6.9	5.29	3.05	0.00062	0.012799
12780055	DNER	delta/notch-like EGF repeat containing; delta and Notch-like epidermal growth factor-related receptor-like	6.29	4.64	3.15	0.000585	0.012476
12901622	DLL1	delta-like 1 (Drosophila); delta-like 1-like	4.61	3.92	1.62	0.007194	0.049296
12694290	DLGAP5	discs, large (Drosophila) homolog-associated protein 5	4.96	6.45	-2.81	0.00112	0.01722
12823815	DLC1	deleted in liver cancer 1	6.52	4.67	3.6	3.6e-05	0.004135
12682731	DIRC2	disrupted in renal carcinoma 2	6.74	7.47	-1.66	0.000614	0.012765
12709849	DIAPH3	diaphanous homolog 3 (Drosophila)	4.41	5.45	-2.06	1.6e-05	0.003592
12785538	DHX29	DEAH (Asp-Glu-Ala-His) box polypeptide 29	7.09	7.68	-1.51	2e-06	0.002757
12780359	DHRS9	dehydrogenase/reductase (SDR family) member 9	4.92	7.12	-4.59	1e-05	0.002999
12734319	DHRS3	dehydrogenase/reductase (SDR family) member 3	7.3	5.24	4.17	0.000265	0.008753
12734323	DHRS3	dehydrogenase/reductase (SDR family) member 3	8.7	6.54	4.48	8.3e-05	0.005577
12758530	DHODH	dihydroorotate dehydrogenase (quinone)	6.73	5.94	1.73	0.000516	0.011995
12860456	DHH	desert hedgehog	5.55	4.41	2.2	0.000365	0.01017
12909663	DGKK	diacylglycerol kinase, kappa	5.12	3.12	3.99	0.000426	0.011014
12710288	DGKH	diacylglycerol kinase, eta	5.06	5.72	-1.58	0.003393	0.031896
12851996	DFNA5	deafness, autosomal dominant 5	7.28	5.56	3.29	1.9e-05	0.003791
12743008	DEPDC5	DEP domain containing 5	7.45	8.27	-1.76	4e-06	0.00276
12839301	DEPDC1	DEP domain containing 1	4.49	5.8	-2.49	0.00224	0.025326
12705645	DENND1A	DENN/MADD domain containing 1A	6.55	7.15	-1.51	0.000664	0.013283
12889316	DDX58	DEAD (Asp-Glu-Ala-Asp) box polypeptide 58	5.05	6.02	-1.97	0.000677	0.013436
12744515	DDT	D-dopachrome tautomerase	7.3	6.59	1.64	0.00308	0.030306
12846183	DDR2	discoidin domain receptor tyrosine kinase 2	6.4	5.71	1.61	0.004485	0.036806
12870781	DDIT4L	DNA-damage-inducible transcript 4-like	5.35	4.66	1.62	0.003384	0.031866
12826569	DDIT4	DNA-damage-inducible transcript 4	9.05	7.99	2.09	0.000132	0.006428
12862848	DDIT3	DNA-damage-inducible transcript 3	7.87	6.81	2.08	0.0003	0.009228
12840336	DDAH1	dimethylarginine dimethylaminohydrolase 1	7.53	8.29	-1.7	0.000111	0.00613
12763941	DCXR	dicarbonyl/L-xylulose reductase	5.86	5.23	1.55	0.002106	0.024412
12711137	DCT	dopachrome tautomerase	3.1	2.37	1.66	0.000592	0.012533
12846963	DCLRE1B	DNA cross-link repair 1B	6.83	7.94	-2.15	0.00012	0.006214
12728040	DCHS1	dachsous 1 (Drosophila)	7.85	6.9	1.93	0.001488	0.020238
12714434	DBNDD2	dysbindin (dystrobrevin binding protein 1) domain containing 2	6.73	6.06	1.59	0.001771	0.02214
12894933	DBC1	deleted in bladder cancer 1	6.78	5.02	3.37	8.9e-05	0.00575
12874924	DAPP1	dual adaptor of phosphotyrosine and 3-phosphoinositides	5.16	3.62	2.9	0.001644	0.021246
12691113	DACT1	dapper, antagonist of beta-catenin, homolog 1 (Xenopus laevis)	9.17	8.19	1.97	0.000201	0.007792
12785383	DAB2	disabled homolog 2, mitogen-responsive phosphoprotein (Drosophila)	8.23	9.48	-2.38	1.7e-05	0.00365
12803894	DAAM2	dishevelled associated activator of morphogenesis 2	8.35	7.17	2.27	3.6e-05	0.004135
12778639	CYTIP	cytohesin 1 interacting protein	4.56	3.78	1.71	0.003638	0.032967
12853428	CYP51A1	cytochrome P450, family 51, subfamily A, polypeptide 1	9.75	9.11	1.55	0.002722	0.028204
12837874	CYP4A11	cytochrome P450, family 4, subfamily A, polypeptide 11	2.77	1.99	1.72	0.001644	0.021246
12820973	CYP2C87	cytochrome P450, family 2, subfamily C, polypeptide 87	3.48	5.36	-3.68	0.00076	0.014291
12688063	CYP19A1	cytochrome P450, family 19, subfamily A, polypeptide 1	3.58	6.39	-7.02	0.000103	0.005999
12879363	CYFIP2	cytoplasmic FMR1 interacting protein 2	3.9	4.79	-1.85	0.001006	0.016482
12762051	CYB5D1	cytochrome b5 domain containing 1	4.86	5.6	-1.67	0.002569	0.027327
12910294	CXHXorf22	chromosome X open reading frame, human CXorf22	2.94	4.04	-2.14	0.003095	0.030357
12837477	CXCR7	chemokine (C-X-C motif) receptor 7	6.27	5.49	1.72	0.006443	0.046031
12774525	CXCR4	chemokine (C-X-C motif) receptor 4	6.57	3.98	6.02	1.1e-05	0.003063
12683338	CXADR	coxsackie virus and adenovirus receptor	7.41	6.54	1.83	0.000259	0.008682
12787115	CWC27	CWC27 spliceosome-associated protein homolog (S. cerevisiae)	4.16	4.93	-1.7	0.006249	0.045205
12850899	CTTNBP2		5.64	4.87	1.71	3.7e-05	0.004135
12882714	CTH	cystathionase (cystathionine gamma-lyase)	6.16	4.91	2.37	0.004117	0.035067
12846849	CTH	cystathionase (cystathionine gamma-lyase); cystathionine gamma-lyase-like	6.36	4.59	3.39	0.001596	0.020966
12899445	CTGF	connective tissue growth factor	10.73	9.15	2.99	3e-06	0.002757
12684564	CSTB	cystatin B (stefin B)	9.78	9.02	1.7	4.7e-05	0.004491
12867807	CSRP2	cysteine and glycine-rich protein 2	8.85	7.56	2.45	5.2e-05	0.004551
12783910	CSRNP3	cysteine-serine-rich nuclear protein 3	4.98	5.73	-1.67	0.002257	0.025419
12794684	CSPG5	chondroitin sulfate proteoglycan 5 (neuroglycan C)	6.05	4.48	2.96	0.000883	0.015402
12790617	CSPG4	chondroitin sulfate proteoglycan 4	5.23	4.4	1.78	0.006263	0.045253
12842594	CSF1	colony stimulating factor 1 (macrophage)	4.2	5.92	-3.3	1.9e-05	0.003841
12745384	CRYBB1	crystallin, beta B1	8.8	7.47	2.52	0.000157	0.006992
12870406	CRMP1	collapsin response mediator protein 1	6.94	5.9	2.07	3.4e-05	0.004135
12708314	CREG2	cellular repressor of E1A-stimulated genes 2	4.88	4.21	1.59	0.005762	0.043072
12727699	CREB3L1	cAMP responsive element binding protein 3-like 1	7.79	6.73	2.08	0.004104	0.035029
12836290	CRABP2	cellular retinoic acid binding protein 2	10.51	9.39	2.18	5.4e-05	0.004595
12871895	CPZ	carboxypeptidase Z	4.3	3.69	1.53	0.005516	0.041886
12716135	CPXM1	carboxypeptidase X (M14 family), member 1	7.06	5.63	2.7	0.000171	0.007275
12865096	CPT1B	carnitine palmitoyltransferase 1B (muscle)	6.39	5.28	2.15	0.00126	0.018274
12833215	CPT1A	carnitine palmitoyltransferase 1A (liver)	7.17	8.32	-2.21	0.000601	0.012615
12861257	CPNE8	copine VIII	7.38	5.63	3.37	1e-05	0.002999
12751776	CPNE7	copine VII	4.63	4.04	1.51	0.003474	0.032314
12682713	CPNE4	copine IV	5.59	4.97	1.53	0.000172	0.007281
12678420	CPNE4	copine IV	5.9	5.09	1.75	0.001509	0.02034
12852081	CPED1	cadherin-like and PC-esterase domain containing 1	7.85	6.74	2.15	0.000144	0.006659
12874589	CORIN	corin, serine peptidase	5.68	4.79	1.86	0.000113	0.00613
12744761	COMMD6	COMM domain containing 6	8.94	8.2	1.67	0.000112	0.00613
12845908	COL6A3	collagen, type VI, alpha 3	4.65	3.79	1.82	0.00015	0.006864
12679824	COL6A1	collagen, type VI, alpha 1	6.99	6.13	1.81	0.003073	0.030292
12707220	COL5A1		9.82	9.17	1.57	0.000704	0.01373
12703720	COL5A1		6.49	5.62	1.83	0.000201	0.007792
12711158	COL4A1	collagen, type IV, alpha 1	7.29	6.59	1.62	0.001955	0.02339
12760992	COL1A1	collagen, type I, alpha 1	7.67	6.59	2.12	0.001495	0.020256
12679430	COL18A1	collagen, type XVIII, alpha 1	5.92	4.48	2.71	0.000173	0.007288
12888697	COL15A1	collagen, type XV, alpha 1	6.47	4.58	3.71	4.8e-05	0.004547
12848770	CNTNAP2	contactin associated protein-like 2	5.02	4.28	1.67	3.9e-05	0.004198
12765171	CNTNAP1	contactin associated protein 1	5.44	3.54	3.73	0.000494	0.011771
12733001	CNTN5	contactin 5	5.1	3.23	3.64	0.000516	0.011995
12886832	CNOT6	CCR4-NOT transcription complex, subunit 6	7.71	8.65	-1.92	5.2e-05	0.004551
12819138	CNNM2	cyclin M2	5.2	6.3	-2.15	4.6e-05	0.004479
12737300	CNIH3	cornichon homolog 3 (Drosophila)	4.57	6.22	-3.14	0.000517	0.011995
12703212	CMPK2	cytidine monophosphate (UMP-CMP) kinase 2, mitochondrial	6.39	5.14	2.38	0.000254	0.008645
12785671	CMBL	carboxymethylenebutenolidase homolog (Pseudomonas)	6.1	6.77	-1.59	0.000199	0.007761
12807954	CLUL1	clusterin-like 1 (retinal)	2.88	3.6	-1.65	0.001125	0.017262
12685523	CLSTN2	calsyntenin 2	6.86	4.37	5.61	3.9e-05	0.004198
12743730	CLIP1	CAP-GLY domain containing linker protein 1	7.4	8.21	-1.76	9.93e-07	0.002757
12904833	CLIC2	chloride intracellular channel 2	2.76	3.69	-1.91	0.000456	0.011328
12802146	CLIC1	chloride intracellular channel 1	9.31	8.45	1.82	0.000217	0.008228
12792206	CLEC14A	C-type lectin domain family 14, member A	2.96	2.2	1.69	0.003061	0.030232
12862402	CLEC12B	C-type lectin domain family 12, member B	5.85	6.57	-1.65	0.002487	0.026746
12748152	CLDN5	claudin 5	7.53	4.71	7.05	4.6e-05	0.004479
12739856	CLCN6	chloride channel 6	8.02	7.05	1.96	0.000699	0.013704
12907992	CLCN4	chloride channel 4	6.64	6.03	1.53	0.001096	0.017108
12842670	CLCA3	chloride channel regulator 3	10.34	11.19	-1.81	0.000192	0.007617
12704554	CKAP2L	cytoskeleton associated protein 2-like	5.15	6.32	-2.26	0.000872	0.015277
12711817	CKAP2	cytoskeleton associated protein 2	6.55	7.61	-2.08	0.001207	0.017887
12902925	CITED1	Cbp/p300-interacting transactivator, with Glu/Asp-rich carboxy-terminal domain, 1	6.26	6.96	-1.63	0.000157	0.006992
12744882	CIT	citron (rho-interacting, serine/threonine kinase 21)	4.99	5.93	-1.91	0.000314	0.009365
12690206	CIDEB	cell death-inducing DFFA-like effector b	5.04	4.26	1.72	0.00274	0.028324
12748838	CHST8	carbohydrate (N-acetylgalactosamine 4-0) sulfotransferase 8	6.68	7.8	-2.18	0.002189	0.024935
12760843	CHRNE	cholinergic receptor, nicotinic, epsilon (muscle)	4.97	4.35	1.53	0.002963	0.029636
12760968	CHRNB1	cholinergic receptor, nicotinic, beta 1 (muscle)	6.05	5.11	1.92	0.000547	0.012149
12791729	CHRNA7	cholinergic receptor, nicotinic, alpha 7	4.04	3.38	1.58	0.006644	0.046979
12791755	CHRNA3	cholinergic receptor, nicotinic, alpha 3 (neuronal)	5.65	4.45	2.31	0.000428	0.011019
12894461	CHRNA2	cholinergic receptor, nicotinic, alpha 2 (neuronal)	7.03	4.72	4.96	2.5e-05	0.004115
12686659	CHODL	chondrolectin	4.32	5.5	-2.27	0.000653	0.013214
12775752	CHN1	chimerin (chimaerin) 1	5.61	7.14	-2.89	0.000138	0.006574
12798282	CHL1	cell adhesion molecule with homology to L1CAM (close homolog of L1)	6.6	4.96	3.14	0.00067	0.013335
12833760	CHKA	choline kinase alpha	7.98	7.37	1.53	0.003184	0.030852
12688416	CHAC1	ChaC, cation transport regulator homolog 1 (E. coli)	7.65	4.39	9.56	3.7e-05	0.004135
12846227	CGN	cingulin	5.02	5.71	-1.61	0.00014	0.006591
12784416	CERS6	ceramide synthase 6	7.55	6.95	1.51	7e-06	0.00276
12682007	CEP97	centrosomal protein 97kDa	5.69	6.62	-1.91	0.000792	0.014518
12899402	CENPW	centromere protein W	5.43	6.36	-1.9	0.004299	0.035942
12757103	CENPT	centromere protein T	4.75	5.49	-1.67	0.00336	0.031769
12708398	CENPO	centromere protein O	5	6.01	-2.01	8e-05	0.005465
12751437	CENPN	centromere protein N	5.13	5.88	-1.69	0.000955	0.016092
12740194	CENPF	centromere protein F, 350/400kDa (mitosin)	4.96	6.31	-2.56	0.000418	0.010894
12869954	CENPE	centromere protein E, 312kDa	4.98	6.56	-3	0.000164	0.00708
12707854	CENPA	centromere protein A	5.51	7.11	-3.02	0.007276	0.049633
12753926	CEBPG	CCAAT/enhancer binding protein (C/EBP), gamma	7.83	6.91	1.89	0.000487	0.01172
12691926	CDKN3	cyclin-dependent kinase inhibitor 3	5.41	6.62	-2.32	0.002796	0.028699
12884699	CDKN2D	cyclin-dependent kinase inhibitor 2D (p19, inhibits CDK4)	5.67	4.9	1.71	0.00013	0.006395
12843388	CDKN2C	cyclin-dependent kinase inhibitor 2C (p18, inhibits CDK4)	6.23	6.86	-1.55	0.006165	0.044821
12890780	CDKN2B	cyclin-dependent kinase inhibitor 2B (p15, inhibits CDK4)	5.13	4.42	1.63	0.002554	0.027243
12830373	CDKN1C	cyclin-dependent kinase inhibitor 1C (p57, Kip2)	8.06	4.8	9.63	4.5e-05	0.004479
12890045	CDK20	cyclin-dependent kinase 20	6.24	6.85	-1.53	0.007081	0.048909
12852417	CDK14	cyclin-dependent kinase 14	6.29	7.07	-1.72	0.002289	0.025602
12825838	CDK1	cyclin-dependent kinase 1	4.37	5.84	-2.76	0.001892	0.022867
12757828	CDH8	cadherin 8, type 2	7.25	8.01	-1.7	0.000103	0.006003
12810359	CDH7	cadherin 7, type 2	3.55	2.82	1.66	0.000677	0.013436
12722069	CDH17	cadherin 17, LI cadherin (liver-intestine)	6.77	5.38	2.63	6e-06	0.00276
12786403	CDH12	cadherin 12, type 2 (N-cadherin 2)	5.25	6.34	-2.14	0.003234	0.031109
12862285	CDCA3	cell division cycle associated 3	4.58	5.24	-1.58	3.4e-05	0.004135
12844935	CDC7	cell division cycle 7 homolog (S. cerevisiae)	6.47	7.29	-1.77	0.001062	0.016831
12763375	CDC6	cell division cycle 6 homolog (S. cerevisiae)	3.34	4.1	-1.7	0.006459	0.046104
12859092	CDC42EP1	CDC42 effector protein (Rho GTPase binding) 1	7.4	6.7	1.62	0.006164	0.044821
12718493	CDC25B	cell division cycle 25 homolog B (S. pombe)	4.88	5.6	-1.65	0.001585	0.020897
12844886	CDC20	cell division cycle 20 homolog (S. cerevisiae)	5.19	6.51	-2.49	0.000258	0.008682
12784351	CDA	cytidine deaminase	6.77	4.35	5.33	2.9e-05	0.004135
12806784	CD83	CD83 molecule	8	7.31	1.61	0.000594	0.012543
12739756	CD55	CD55 molecule, decay accelerating factor for complement (Cromer blood group)	8.16	8.96	-1.74	0.000325	0.009598
12726663	CD44	CD44 molecule (Indian blood group)	7.35	5.95	2.63	0.000125	0.006324
12852910	CD36	CD36 molecule (thrombospondin receptor)	7.71	8.49	-1.71	0.002853	0.028974
12811770	CCNF	cyclin F	4.65	5.31	-1.59	0.004331	0.036125
12831125	CCND1	cyclin D1	4.53	5.35	-1.77	0.006099	0.044598
12902527	CCNB3		4.9	5.76	-1.81	0.001887	0.02286
12787030	CCNB1	cyclin B1	5.23	6.2	-1.95	0.000249	0.008576
12869943	CCNA2	cyclin A2	5.83	7.25	-2.68	0.001479	0.020155
12743916	CCDC64	coiled-coil domain containing 64	4.04	3.15	1.85	0.00126	0.018274
12714635	CCDC3	coiled-coil domain containing 3	5.62	4.69	1.91	0.001805	0.022295
12875098	CCDC158	coiled-coil domain containing 158	6.68	6.04	1.56	0.000185	0.0075
12865842	CBX6	chromobox homolog 6	5.59	6.44	-1.8	0.000449	0.011258
12684618	CBS	cystathionine-beta-synthase	6.48	5.27	2.31	0.002494	0.026793
12899712	CASP8AP2	caspase 8 associated protein 2	3.03	3.75	-1.65	0.003561	0.032673
12775648	CASP8	caspase 8, apoptosis-related cysteine peptidase	6.28	7.06	-1.71	0.001127	0.017262
12726897	CASP4	caspase 4, apoptosis-related cysteine peptidase	5.37	6.75	-2.59	0.003649	0.033021
12692627	CASC5	cancer susceptibility candidate 5	4.54	6.17	-3.1	0.002206	0.025067
12815814	CARHSP1	calcium regulated heat stable protein 1, 24kDa	9.3	8.09	2.33	1e-05	0.002999
12787697	CARD6	caspase recruitment domain family, member 6	4.34	5.08	-1.67	0.000701	0.013718
12698738	CAPG	capping protein (actin filament), gelsolin-like	7.76	7	1.69	0.002873	0.029092
12805654	CAP2	CAP, adenylate cyclase-associated protein, 2 (yeast)	6.69	7.68	-1.99	5.4e-05	0.004595
12703271	CAMKMT	calmodulin-lysine N-methyltransferase	5.25	6.49	-2.35	0.000194	0.007659
12742365	CAMKK2	calcium/calmodulin-dependent protein kinase kinase 2, beta	6.64	7.49	-1.8	3.6e-05	0.004135
12827763	CAMK2G	calcium/calmodulin-dependent protein kinase II gamma	6.37	7.12	-1.68	4.9e-05	0.004549
12739272	CAMK1G	calcium/calmodulin-dependent protein kinase IG	7.72	7.04	1.61	0.000712	0.013808
12720083	CAMK1D	calcium/calmodulin-dependent protein kinase ID	6.29	4.83	2.76	8e-06	0.00276
12795924	CAMK1	calcium/calmodulin-dependent protein kinase I	5.97	6.84	-1.83	0.000109	0.006101
12822873	CALHM2	calcium homeostasis modulator 2	4.46	5.13	-1.59	0.003172	0.030818
12723335	CALB1	calbindin 1, 28kDa	5.92	3.3	6.12	0.001258	0.018274
12757947	CADM4	cell adhesion molecule 4	5.76	6.4	-1.56	0.000106	0.006022
12732595	CADM1	cell adhesion molecule 1	9.21	8.53	1.6	3e-06	0.002757
12809501	CABYR	calcium binding tyrosine-(Y)-phosphorylation regulated	3.81	4.53	-1.65	0.000308	0.00933
12741966	CABP1	calcium binding protein 1	5.95	3.71	4.7	0.000441	0.011207
12716068	CABLES2		7.2	6.15	2.06	0.000162	0.00708
12890120	CA9	carbonic anhydrase IX	5.6	3.75	3.61	0.000567	0.012343
12908260	CA5B	carbonic anhydrase VB, mitochondrial	6.23	7.12	-1.84	0.003716	0.033357
12724157	CA2	carbonic anhydrase II	6.16	4.53	3.09	2.6e-05	0.004135
12843918	CA14	carbonic anhydrase XIV	4	5.19	-2.27	0.001108	0.017196
12725230	CA13	carbonic anhydrase XIII	5.53	4.35	2.28	0.001083	0.016996
12771919	CA10	carbonic anhydrase X	6.21	5.09	2.17	0.000108	0.006073
12891737	C8H9orf43	chromosome 8 open reading frame, human C9orf43	4.03	3.25	1.71	0.002192	0.024958
12865365	C5H12orf35	chromosome 5 open reading frame, human C12orf35	9.46	10.44	-1.97	5.6e-05	0.004638
12841424	C3H1orf110	coiled-coil domain-containing protein C1orf110 homolog	3.88	4.55	-1.59	0.001289	0.018462
12779719	C2H2orf72	chromosome 2 open reading frame, human C2orf72	4.51	3.07	2.72	2.4e-05	0.00408
12690238	C2CD4B	C2 calcium-dependent domain containing 4B	3.43	2.48	1.94	0.000967	0.016158
12835088	C29H11orf82	chromosome 29 open reading frame, human C11orf82	5.57	6.23	-1.58	0.001081	0.016976
12824532	C27H8orf4	chromosome 27 open reading frame, human C8orf4	9.1	6.9	4.61	4e-06	0.00276
12800901	C23H6orf141	chromosome 23 open reading frame, human C6orf141	5.45	4.77	1.6	0.000693	0.013618
12796434	C22H3orf67	chromosome 22 open reading frame, human C3orf67	6.23	5.59	1.56	0.002679	0.02792
12800313	C22H3orf14	chromosome 22 open reading frame, human C3orf14	4.36	5.14	-1.72	0.002371	0.026079
12789871	C21H14orf79	chromosome 21 open reading frame, human C14orf79	6.56	5.88	1.6	0.000138	0.006574
12786060	C20H5orf42	chromosome 20 open reading frame, human C5orf42; uncharacterized LOC505334	5.87	6.46	-1.51	0.00563	0.042346
12868860	C1S	complement component 1, s subcomponent	4.29	5.14	-1.81	0.000331	0.009702
12858465	C1RL	complement component 1, r subcomponent-like	5.58	6.27	-1.61	0.003487	0.032371
12859128	C1R	complement component 1, r subcomponent	3.73	4.42	-1.61	0.00109	0.017053
12786020	C1QTNF3	C1q and tumor necrosis factor related protein 3	9.23	7.84	2.62	3e-05	0.004135
12836799	C1ORF173		3.82	3.23	1.51	0.006066	0.044411
12682117	C1H21orf91	chromosome 1 open reading frame, human C21orf91	8.37	7.68	1.61	0.000327	0.00962
12762495	C19H17orf76	chromosome 19 open reading frame, human C17orf76	5.72	4.84	1.84	0.000534	0.012035
12755271	C18H19orf18	chromosome 18 open reading frame, human C19orf18	4.72	5.42	-1.62	0.000169	0.007236
12747213	C17H4orf29	chromosome 17 open reading frame, human C4orf29	9	8.37	1.54	0.001055	0.016809
12737604	C16H1orf115	chromosome 16 open reading frame, human C1orf115	4.85	5.8	-1.94	6e-06	0.00276
12737711	C16H1orf112	chromosome 16 open reading frame, human C1orf112	3.85	4.68	-1.78	0.005142	0.040094
12703229	C11H2orf44	chromosome 11 open reading frame, human C2orf44	4.04	4.73	-1.62	0.001623	0.021106
12690910	BUB1B	budding uninhibited by benzimidazoles 1 homolog beta (yeast)	4.7	6.32	-3.08	7.7e-05	0.005358
12700024	BUB1	budding uninhibited by benzimidazoles 1 homolog (yeast)	4.45	5.92	-2.77	0.001046	0.016765
12845158	BTBD8	BTB (POZ) domain containing 8; uncharacterized LOC100848965	4.06	4.74	-1.61	0.000613	0.012764
12791451	BTBD6	BTB (POZ) domain containing 6	8.24	6.77	2.77	0.001404	0.019498
12714979	BTBD3	BTB (POZ) domain containing 3	6.71	7.37	-1.59	9.4e-05	0.005821
12861840	BTBD11	BTB (POZ) domain containing 11	6.21	6.87	-1.58	3.4e-05	0.004135
12697892	BT.73361		6.13	5.12	2.02	8.2e-05	0.005566
12905415	BT.30403		4.23	4.86	-1.56	0.003244	0.031171
12892844	BT.105273		6.17	5.54	1.55	0.006479	0.046171
12901466	BRP44L	brain protein 44-like	7.71	6.79	1.89	0.000104	0.006015
12765876	BRIP1	BRCA1 interacting protein C-terminal helicase 1	3.64	4.38	-1.67	0.002836	0.028875
12711421	BRCA2		4.9	5.65	-1.68	0.000392	0.010554
12767708	BRCA1	breast cancer 1, early onset	5.04	5.99	-1.92	0.000508	0.011936
12805748	BOLA	MHC class I heavy chain	7.18	5.3	3.68	0.000321	0.009482
12806954	BOLA		6.38	4.44	3.83	3.1e-05	0.004135
12823120	BNIP3	BCL2/adenovirus E1B 19kDa interacting protein 3	11.06	10.28	1.71	7.1e-05	0.005156
12806832	BMP6	bone morphogenetic protein 6	6.54	5.93	1.53	0.002849	0.028962
12693777	BMP4	bone morphogenetic protein 4	5.2	3.51	3.22	0.000441	0.011207
12806486	BLA-DQB	MHC class II antigen; MHC cell surface glycoprotein	6.03	4.85	2.27	0.001074	0.016904
12826845	BICC1	bicaudal C homolog 1 (Drosophila)	3.07	2.46	1.52	0.006444	0.046031
12862249	BHLHE41	basic helix-loop-helix family, member e41	7.66	6.25	2.66	0.000362	0.010146
12798575	BHLHE40	basic helix-loop-helix family, member e40	10.82	9.7	2.16	0.00016	0.007059
12902805	BGN	biglycan	3.98	3.06	1.89	0.004805	0.038458
12910364	BEX2	brain expressed X-linked 2	4.85	2.79	4.18	0.001313	0.018697
12840137	BEND5	BEN domain containing 5	4.87	4.2	1.58	0.002475	0.026668
12748917	BEAN1	brain expressed, associated with NEDD4, 1	5.31	4.58	1.65	0.000536	0.012035
12733712	BDNF	brain-derived neurotrophic factor	4.48	3.84	1.55	0.000764	0.014335
12685704	BDH1	3-hydroxybutyrate dehydrogenase, type 1	6.35	5.07	2.42	9e-05	0.00575
12752709	BCL3	B-cell CLL/lymphoma 3	5.98	5.2	1.72	0.004238	0.035616
12809133	BCL2	B-cell CLL/lymphoma 2	7.28	6.26	2.03	0.000557	0.012244
12755690	BCAT2	branched chain amino-acid transaminase 2, mitochondrial	7.28	6.57	1.63	0.00311	0.03042
12857973	BCAT1	branched chain amino-acid transaminase 1, cytosolic	5.84	4.84	2	0.002127	0.024569
12770967	BCAS3	breast carcinoma amplified sequence 3	7.01	7.6	-1.51	0.000188	0.007605
12749545	BCAM	basal cell adhesion molecule (Lutheran blood group)	8.19	7.43	1.69	0.002723	0.028204
12787023	BASP1	brain abundant, membrane attached signal protein 1	8.45	7.51	1.92	5e-06	0.00276
12782631	BARD1	BRCA1 associated RING domain 1	4.61	5.38	-1.7	0.006128	0.044744
12872909	BANK1	B-cell scaffold protein with ankyrin repeats 1	6.37	5.59	1.72	0.001068	0.016887
12804999	BAG2	BCL2-associated athanogene 2	7.8	6.8	2	2.4e-05	0.004115
12898447	BACH2	BTB and CNC homology 1, basic leucine zipper transcription factor 2	5.85	5.05	1.74	0.002104	0.024407
12860035	B4GALNT1	beta-1,4-N-acetyl-galactosaminyl transferase 1	6.41	3.95	5.48	2e-06	0.002757
12759161	B3GNT9	UDP-GlcNAc:betaGal beta-1,3-N-acetylglucosaminyltransferase 9	6.67	5.85	1.76	0.00058	0.012467
12737098	B3GALT2	UDP-Gal:betaGlcNAc beta 1,3-galactosyltransferase, polypeptide 2	8.09	7.33	1.7	0.001278	0.0184
12737225	AXDND1	axonemal dynein light chain domain containing 1	2.5	3.24	-1.67	0.003971	0.034406
12767740	AURKB	aurora kinase B	5.2	5.83	-1.55	3.5e-05	0.004135
12714015	AURKA	aurora kinase A	5.73	6.95	-2.32	0.002605	0.027575
12712752	ATP4B	ATPase, H+/K+ exchanging, beta polypeptide	4.62	5.48	-1.81	8e-06	0.00276
12903245	ATP2B3	ATPase, Ca++ transporting, plasma membrane 3	4.38	3.53	1.8	0.000721	0.013865
12761176	ATP1B2	ATPase, Na+/K+ transporting, beta 2 polypeptide	6.11	4.98	2.19	0.000112	0.00613
12708078	ATOH8	atonal homolog 8 (Drosophila)	5.5	6.88	-2.6	0.000122	0.006244
12858656	ATF4	activating transcription factor 4 (tax-responsive enhancer element B67)	9.54	8.74	1.74	0.000234	0.008441
12739608	ATF3	activating transcription factor 3	6.21	5.56	1.57	0.001824	0.022384
12722747	ATAD2	ATPase family, AAA domain containing 2	7.53	8.36	-1.78	1.7e-05	0.003636
12893122	ASPN	asporin	2.2	4.45	-4.77	0.000114	0.006132
12740427	ASPM	asp (abnormal spindle) homolog, microcephaly associated (Drosophila)	4.77	6.17	-2.64	0.000838	0.01497
12878562	ASF1B	ASF1 anti-silencing function 1 homolog B (S. cerevisiae)	5.63	6.72	-2.13	0.001482	0.020176
12828563	ASCC1	activating signal cointegrator 1 complex subunit 1	8.62	7.97	1.57	0.001095	0.017108
12764972	ASB16	ankyrin repeat and SOCS box containing 16	5.73	6.99	-2.4	5e-06	0.00276
12849070	ASB15	ankyrin repeat and SOCS box containing 15	3.37	4.75	-2.61	0.002624	0.02766
12716217	ASB13	ankyrin repeat and SOCS box containing 13	5.96	5.24	1.64	0.000967	0.016158
12880522	ARSK	arylsulfatase family, member K	7	7.67	-1.6	0.000619	0.012799
12887373	ARSI	arylsulfatase family, member I	4.66	3.31	2.54	0.005749	0.043014
12864664	ARSA	arylsulfatase A	6.47	5.72	1.67	0.002264	0.025458
12793470	ARRDC4	arrestin domain containing 4	5.83	8.86	-8.13	6e-06	0.00276
12885849	ARRDC2	arrestin domain containing 2	5.78	4.6	2.28	0.00016	0.007059
12730790	ARRB1	arrestin, beta 1	6.44	4.78	3.16	4e-06	0.00276
12867449	ARNTL2	aryl hydrocarbon receptor nuclear translocator-like 2	4.72	3.21	2.84	0.001228	0.018035
12732636	ARNTL	aryl hydrocarbon receptor nuclear translocator-like	6.66	5.76	1.88	0.000672	0.013369
12900495	ARMC2	armadillo repeat containing 2	4.4	5.03	-1.55	0.000121	0.006219
12848299	ARL4C	ADP-ribosylation factor-like 4C	6.28	5.33	1.92	0.000428	0.011014
12895648	ARHGEF39	Rho guanine nucleotide exchange factor (GEF) 39	3.71	4.33	-1.54	0.001812	0.022324
12857994	ARHGEF25	Rho guanine nucleotide exchange factor (GEF) 25	6.52	5.49	2.04	0.00014	0.006596
12857367	ARHGDIB	Rho GDP dissociation inhibitor (GDI) beta	4.93	5.76	-1.78	0.001325	0.018846
12902279	ARHGAP6	Rho GTPase activating protein 6	6.17	6.91	-1.67	0.000233	0.008441
12822520	ARHGAP19	Rho GTPase activating protein 19	6.29	6.94	-1.57	0.005414	0.04141
12900030	ARHGAP18	Rho GTPase activating protein 18	5.39	6.25	-1.81	0.003245	0.031171
12697409	ARHGAP11A	Rho GTPase activating protein 11A	4.3	6.18	-3.68	0.000907	0.015567
12906948	AR	androgen receptor	7.32	8.4	-2.11	1e-06	0.002757
12791225	APOPT1	apoptogenic 1, mitochondrial	7.09	6.43	1.59	0.002146	0.024672
12867769	APOLD1	apolipoprotein L domain containing 1	4.1	3.47	1.55	0.00056	0.012281
12682282	APOD	apolipoprotein D	5.28	6.75	-2.78	0.000269	0.008805
12730785	APOA1	apolipoprotein A-I	7.59	6.99	1.52	0.001458	0.019982
12751361	APLP1	amyloid beta (A4) precursor-like protein 1	6.91	5.75	2.23	0.000284	0.009049
12907214	APLN	apelin	6.5	4.01	5.63	3e-05	0.004135
12726330	ANO3	anoctamin 3	4.61	6.68	-4.2	0.002169	0.024838
12854287	ANLN	anillin, actin binding protein	6.27	7.37	-2.13	0.003943	0.034368
12860119	ANKRD52	ankyrin repeat domain 52	7.39	8.05	-1.58	0.000797	0.014571
12738176	ANKRD45	ankyrin repeat domain 45	4.61	5.59	-1.97	0.00426	0.035721
12782411	ANKRD44	serine/threonine-protein phosphatase 6 regulatory ankyrin repeat subunit B-like	5.25	6.03	-1.71	0.001439	0.019828
12821871	ANKRD1	ankyrin repeat domain 1 (cardiac muscle)	8.42	9.38	-1.94	0.000545	0.012146
12827550	ANK3	ankyrin 3, node of Ranvier (ankyrin G)	3.98	3.13	1.8	0.002662	0.027847
12878460	ANGPTL4	angiopoietin-like 4	6.41	4.93	2.78	0.000299	0.009218
12705423	ANGPTL2	angiopoietin-like 2	7.87	8.48	-1.53	0.001177	0.017669
12824843	ANGPT2	angiopoietin 2	6.06	4.49	2.96	0.000491	0.011749
12694148	ANGEL1	angel homolog 1 (Drosophila)	6.23	5.6	1.55	0.002293	0.025623
12844675	AMPD2	adenosine monophosphate deaminase 2	5.82	6.69	-1.83	0.000569	0.012354
12780150	ALPL	alkaline phosphatase, liver/bone/kidney	9.3	6.97	5.04	0.000342	0.009832
12768020	ALDOC	aldolase C, fructose-bisphosphate	8.64	7.89	1.67	0.000531	0.012035
12893846	ALDOB	aldolase B, fructose-bisphosphate	5.18	4.36	1.77	0.003369	0.031803
12900136	ALDH8A1	aldehyde dehydrogenase 8 family, member A1	3.73	4.44	-1.64	0.000852	0.015113
12866308	ALDH1L2	aldehyde dehydrogenase 1 family, member L2	8.6	6.74	3.64	0.000203	0.007829
12892676	ALDH1A1	aldehyde dehydrogenase 1 family, member A1	2.91	3.88	-1.95	0.000461	0.011385
12897211	AKAP12	A kinase (PRKA) anchor protein 12	7.98	7.2	1.72	0.001718	0.021798
12847230	AK5	adenylate kinase 5	4.94	2.69	4.78	6e-06	0.00276
12889092	AK3	adenylate kinase 3	6.08	6.83	-1.68	0.007084	0.04891
12703774	AK1	adenylate kinase 1	6.79	6.12	1.6	0.001057	0.016809
12689774	AJUBA	jub, ajuba homolog (Xenopus laevis)	6.09	7.03	-1.92	0.000383	0.010446
12896573	AIG1	androgen-induced 1	3.99	5.19	-2.3	0.000241	0.0085
12896561	AIG1	androgen-induced 1	5.07	5.93	-1.81	0.000779	0.014438
12702928	AIF1L	allograft inflammatory factor 1-like	9.05	7.99	2.08	9.6e-05	0.005857
12683283	AHSG	alpha-2-HS-glycoprotein	9.61	4.42	36.57	3.7e-05	0.004135
12683322	AGTR1	angiotensin II receptor, type 1	4.38	3.21	2.26	7e-06	0.00276
12855679	AGMO	alkylglycerol monooxygenase	5.65	5.06	1.51	0.001708	0.021745
12707304	AGBL5	ATP/GTP binding protein-like 5	5.48	6.11	-1.55	0.000124	0.006301
12851976	AGAP3	ArfGAP with GTPase domain, ankyrin repeat and PH domain 3	6.83	6.21	1.53	0.0006	0.012615
12853157	AEBP1	AE binding protein 1	5.32	4.08	2.36	9.6e-05	0.005857
12808650	ADCYAP1	adenylate cyclase activating polypeptide 1 (pituitary)	5.54	6.81	-2.4	0.005309	0.040866
12858784	ADCY6	adenylate cyclase 6	7.11	7.8	-1.61	0.001047	0.016772
12853082	ADCY1	adenylate cyclase 1 (brain)	5.32	4.25	2.09	5e-05	0.004551
12892532	ADAMTSL1	ADAMTS-like 1	5.11	4.41	1.62	0.00067	0.013335
12894406	ADAMTSL1	ADAMTS-like 1	5.38	4.27	2.16	9.8e-05	0.005921
12861279	ADAMTS20	ADAM metallopeptidase with thrombospondin type 1 motif, 20	5.59	3.23	5.13	4e-06	0.00276
12790853	ADAMTS17	ADAM metallopeptidase with thrombospondin type 1 motif, 17	7.94	7.21	1.66	0.001762	0.022055
12826139	ADAMTS14	ADAM metallopeptidase with thrombospondin type 1 motif, 14	5.73	4.62	2.16	0.000758	0.014283
12785865	ADAMTS12	ADAM metallopeptidase with thrombospondin type 1 motif, 12	4.77	3.38	2.62	9.9e-05	0.005953
12885242	ADAMTS10	ADAM metallopeptidase with thrombospondin type 1 motif, 10	5.02	4.4	1.54	0.000758	0.014283
12680034	ADAMTS1	ADAM metallopeptidase with thrombospondin type 1 motif, 1	6.9	5.97	1.9	0.001195	0.017803
12819887	ADAM8	ADAM metallopeptidase domain 8	6.96	5.11	3.59	0.001149	0.017467
12821567	ADAM12	ADAM metallopeptidase domain 12	6.9	5.3	3.04	2.9e-05	0.004135
12822288	ACTA2	actin, alpha 2, smooth muscle, aorta; actin, gamma 2, smooth muscle, enteric	8.18	6.98	2.29	3.2e-05	0.004135
12860803	ACSS3	acyl-CoA synthetase short-chain family member 3	7.95	8.6	-1.58	0.000663	0.01327
12714225	ACSS2	acyl-CoA synthetase short-chain family member 2	10.99	10.28	1.63	0.000166	0.007125
12718133	ACSS1	acyl-CoA synthetase short-chain family member 1	5.2	4.45	1.68	0.000615	0.012765
12877851	ACSL6	acyl-CoA synthetase long-chain family member 6	5.09	6.11	-2.03	0.000264	0.008744
12825420	ACSL1	acyl-CoA synthetase long-chain family member 1	7.43	6.75	1.6	0.000335	0.00973
12769528	ACLY	ATP citrate lyase	10.99	10.37	1.54	0.000169	0.007248
12813833	ACHE	acetylcholinesterase	6.37	3.93	5.41	9.6e-05	0.005857
12895106	ACER2	alkaline ceramidase 2	5.93	5.3	1.55	0.000741	0.014057
12903581	ACE2	angiotensin I converting enzyme (peptidyl-dipeptidase A) 2	3.06	4.67	-3.06	0.000146	0.006693
12897137	ACAT2	acetyl-CoA acetyltransferase 2	10.46	9.8	1.58	6e-05	0.00476
12742553	ACAD10	acyl-CoA dehydrogenase family, member 10	7.47	6.77	1.62	0.001056	0.016809
12739306	ABL2	v-abl Abelson murine leukemia viral oncogene homolog 2	6.64	7.68	-2.05	0.000253	0.008639
12687596	ABHD12B	abhydrolase domain containing 12B	5.16	4.54	1.54	0.00136	0.019186
12721150	ABHD12	abhydrolase domain containing 12	10.07	9.38	1.61	0.000337	0.009738
12904075	ABCD1	ATP-binding cassette, sub-family D (ALD), member 1	6.28	6.98	-1.63	0.000911	0.015595
12856505	ABCC9	ATP-binding cassette, sub-family C (CFTR/MRP), member 9	3.08	2.34	1.68	0.001816	0.02235
12771616	ABCC3	ATP-binding cassette, sub-family C (CFTR/MRP), member 3	6.25	5.1	2.22	0.000103	0.006003
12811288	ABAT	4-aminobutyrate aminotransferase	5.61	6.38	-1.7	0.000905	0.015567
12811892	ABAT	4-aminobutyrate aminotransferase	5.59	6.36	-1.7	0.001211	0.017913
12745778	AACS	acetoacetyl-CoA synthetase	8.03	7.03	2	0.000176	0.007309
12859375	A2M	alpha-2-macroglobulin	9.99	9.4	1.51	0.001108	0.017196
12914277			5.81	7.81	-4.01	0.00048	0.011646
12906506			2.88	4.59	-3.26	0.006804	0.047641
12899207			4.32	5.84	-2.87	0.004323	0.036081
12912551			5.29	6.81	-2.86	0.002695	0.028009
12893857			4.2	5.4	-2.28	0.005039	0.039622
12750559			5.33	6.46	-2.2	0.000235	0.008441
12911023			3.41	4.54	-2.19	4.8e-05	0.004547
12915269			4.98	6.04	-2.09	0.005007	0.039412
12726406			3.82	4.87	-2.07	0.006152	0.044814
12913531			3.96	4.86	-1.87	0.00254	0.027144
12915179			3.65	4.54	-1.85	0.003202	0.03095
12911641			5.51	6.34	-1.78	0.006433	0.046009
12914493			3.03	3.85	-1.76	0.00094	0.015944
12915227			3.03	3.85	-1.76	0.00094	0.015944
12692913			2.87	3.67	-1.74	0.003661	0.03307
12915165			4.2	4.98	-1.72	0.002844	0.028941
12765863			7.38	8.16	-1.71	0.000817	0.014756
12803773			6.43	7.19	-1.7	0.006708	0.047242
12911813			3.04	3.81	-1.7	0.003442	0.032146
12914733			5.86	6.62	-1.68	0.006307	0.04552
12911561			5.85	6.59	-1.67	0.000736	0.014007
12898795			4.68	5.39	-1.65	0.002136	0.024599
12913343			4.21	4.93	-1.64	0.000998	0.016416
12837861			6.76	7.44	-1.61	2.3e-05	0.004064
12911047			5.27	5.92	-1.58	0.005777	0.043112
12915373			4.43	5.09	-1.58	0.003982	0.034448
12914837			8.71	9.35	-1.56	0.002528	0.027086
12912677			5.98	6.61	-1.55	0.002801	0.02873
12914817			4.7	5.33	-1.55	0.006154	0.044814
12818747			2.08	2.7	-1.54	0.000819	0.014793
12912103			5.27	5.89	-1.54	0.002375	0.026113
12912985			5.9	6.51	-1.53	0.005151	0.040094
12911035			3.71	3.11	1.51	0.00508	0.039804
12911073			7.29	6.68	1.52	0.000956	0.016094
12875228			3.32	2.7	1.54	0.004229	0.035578
12915425			7.09	6.46	1.54	0.001802	0.022282
12911395			5.47	4.84	1.55	0.001568	0.020807
12915337			3.92	3.29	1.55	0.000574	0.012397
12911095			7.87	7.22	1.56	0.000289	0.009089
12897264			5.19	4.54	1.57	0.001637	0.021196
12900935			7.47	6.8	1.58	0.000334	0.009727
12717836			5.94	5.26	1.6	0.000923	0.015767
12914919			3.23	2.54	1.61	0.00653	0.046424
12914897			5.25	4.55	1.62	0.000557	0.012244
12910704			4.42	3.7	1.65	0.001534	0.020487
12912737			9.03	8.28	1.68	0.000286	0.009066
12784684			5.94	5.16	1.71	0.000426	0.011014
12901612			8.22	7.44	1.72	0.00012	0.006214
12902863			7.62	6.82	1.74	0.001116	0.017197
12911109			7.81	7.01	1.74	0.001352	0.019105
12913153			3.31	2.48	1.78	1.6e-05	0.003552
12911305			5.22	4.37	1.8	0.001226	0.018025
12750655			7.95	7.04	1.88	0.000561	0.012281
12912521			3.36	2.43	1.91	0.000709	0.013776
12915197			4.54	3.54	2	0.000668	0.013327
12911107			7.16	6.13	2.03	0.003824	0.033853
12914747			3.95	2.84	2.16	0.000529	0.012035
12797921			4.57	3.42	2.22	0.005809	0.043198
12804085			8.05	6.81	2.36	0.000264	0.008744
12911433			9.22	7.95	2.41	2.2e-05	0.004059
12895762			9.17	7.85	2.5	0.000429	0.011019
12862177			6.68	5.35	2.52	0.003617	0.032932
12915201			9.56	8.2	2.57	7e-06	0.00276
12913227			4.12	2.69	2.7	0.001344	0.019027
12911099			7.71	5.76	3.85	0.000192	0.007617

## Sheet: Table S4
Table S4: Comparison of in vivo and in vitro microarray data (red indicates contrarily regulated genes; highlighted in green p<0.05)
Transcript Cluster ID	Gene Symbol	Gene Title	Fold Change in vitro	Fold Change in vivo	Correlation r	p-value
12904075	ABCD1	ATP-binding cassette, sub-family D (ALD), member 1	-1.63	-2.86987	0.725496	0.102687
12860803	ACSS3	acyl-CoA synthetase short-chain family member 3	-1.58	3.40285	-0.933877	0.00641373
12821567	ADAM12	ADAM metallopeptidase domain 12	3.04	-6.26877	-0.778395	0.0682219
12680034	ADAMTS1	ADAM metallopeptidase with thrombospondin type 1 motif, 1	1.9	28.4876	0.966581	0.00165657
12683322	AGTR1	angiotensin II receptor, type 1	2.26	12.4714	0.686316	0.132164
12683283	AHSG	alpha-2-HS-glycoprotein	36.57	152.31	0.809263	0.0511013
12896573	AIG1	androgen-induced 1	-2.3	-3.63092	0.761603	0.0784753
12768020	ALDOC	aldolase C, fructose-bisphosphate	1.67	-4.42916	-0.966301	0.00168427
12849070	ASB15	ankyrin repeat and SOCS box containing 15	-2.61	-2.38232	0.926236	0.00796103
12878562	ASF1B	ASF1 anti-silencing function 1 homolog B (S. cerevisiae)	-2.13	-4.29579	0.861267	0.0275351
12740427	ASPM	asp (abnormal spindle) homolog, microcephaly associated (Drosophila)	-2.64	-12.3252	0.963839	0.00193777
12722747	ATAD2	ATPase family, AAA domain containing 2	-1.78	-8.11136	0.994427	4.65081e-05
12712752	ATP4B	ATPase, H+/K+ exchanging, beta polypeptide	-1.81	-5.93693	0.721331	0.105664
12714015	AURKA	aurora kinase A	-2.32	-3.41351	0.838771	0.0368967
12767740	AURKB	aurora kinase B	-1.55	-3.73184	0.921093	0.00909379
12787023	BASP1	brain abundant, membrane attached signal protein 1	1.92	15.9296	0.962548	0.00207775
12770967	BCAS3	breast carcinoma amplified sequence 3	-1.51	-6.25897	0.906065	0.0128212
12809133	BCL2	B-cell CLL/lymphoma 2	2.03	3.61271	0.812781	0.0492954
12752709	BCL3	B-cell CLL/lymphoma 3	1.72	2.09427	0.951507	0.00347029
12685704	BDH1	3-hydroxybutyrate dehydrogenase, type 1	2.42	17.5503	0.938716	0.00551855
12910364	BEX2	brain expressed X-linked 2	4.18	-47.6473	-0.945662	0.00434871
12767708	BRCA1	breast cancer 1, early onset	-1.92	-6.01932	0.961733	0.00216849
12901466	BRP44L	brain protein 44-like	1.89	2.38677	0.938729	0.00551623
12700024	BUB1	budding uninhibited by benzimidazoles 1 homolog (yeast)	-2.77	-14.0832	0.966288	0.00168554
12690910	BUB1B	budding uninhibited by benzimidazoles 1 homolog beta (yeast)	-3.08	-11.459	0.987766	0.000223608
12824532	C27H8orf4	chromosome 27 open reading frame, human C8orf4	4.61	59.1357	0.800945	0.055491
12725230	CA13	carbonic anhydrase XIII	2.28	25.7913	0.982381	0.000462931
12809501	CABYR	calcium binding tyrosine-(Y)-phosphorylation regulated	-1.65	13.2962	-0.775514	0.0699347
12732595	CADM1	cell adhesion molecule 1	1.6	10.3934	0.958825	0.00250811
12698738	CAPG	capping protein (actin filament), gelsolin-like	1.69	7.26064	0.994077	5.25223e-05
12899712	CASP8AP2	caspase 8 associated protein 2	-1.65	-2.05005	0.971913	0.00117222
12684618	CBS	cystathionine-beta-synthase	2.31	3.07327	0.730967	0.0988318
12865842	CBX6	chromobox homolog 6	-1.8	-2.12075	0.850119	0.0320129
12714635	CCDC3	coiled-coil domain containing 3	1.91	-4.51564	-0.649925	0.162377
12869943	CCNA2	cyclin A2	-2.68	-13.0719	0.974434	0.000972094
12787030	CCNB1	cyclin B1	-1.95	-11.6852	0.965954	0.00171896
12811770	CCNF	cyclin F	-1.59	-6.16316	0.871853	0.0235802
12852910	CD36	CD36 molecule (thrombospondin receptor)	-1.71	6.19893	-0.946518	0.00421404
12806784	CD83	CD83 molecule	1.61	26.1335	0.755893	0.0821096
12844886	CDC20	cell division cycle 20 homolog (S. cerevisiae)	-2.49	-10.3876	0.888627	0.0179151
12718493	CDC25B	cell division cycle 25 homolog B (S. pombe)	-1.65	-2.84218	0.742856	0.0906827
12763375	CDC6	cell division cycle 6 homolog (S. cerevisiae)	-1.7	-6.31087	0.937797	0.00568345
12862285	CDCA3	cell division cycle associated 3	-1.58	-11.0047	0.989418	0.000167384
12722069	CDH17	cadherin 17, LI cadherin (liver-intestine)	2.63	7.50799	0.887019	0.018426
12825838	CDK1	cyclin-dependent kinase 1	-2.76	-8.98603	0.959569	0.00241896
12830373	CDKN1C	cyclin-dependent kinase inhibitor 1C (p57, Kip2)	9.63	24.4365	0.718412	0.107774
12843388	CDKN2C	cyclin-dependent kinase inhibitor 2C (p18, inhibits CDK4)	-1.55	-4.1857	0.963597	0.00196361
12740194	CENPF	centromere protein F, 350/400kDa (mitosin)	-2.56	-8.91106	0.978573	0.000683768
12751437	CENPN	centromere protein N	-1.69	-10.2083	0.95666	0.00277687
12708398	CENPO	centromere protein O	-2.01	-2.18866	0.748255	0.0870857
12757103	CENPT	centromere protein T	-1.67	-3.23248	0.739579	0.092898
12846227	CGN	cingulin	-1.61	-5.38086	0.965174	0.00179814
12688416	CHAC1	ChaC, cation transport regulator homolog 1 (E. coli)	9.56	-4.28567	-0.79664	0.0578279
12833760	CHKA	choline kinase alpha	1.53	-3.19942	-0.902973	0.0136645
12711817	CKAP2	cytoskeleton associated protein 2	-2.08	-12.9007	0.89122	0.017106
12704554	CKAP2L	cytoskeleton associated protein 2-like	-2.26	-6.88938	0.982943	0.000433951
12792206	CLEC14A	C-type lectin domain family 14, member A	1.69	4.31295	0.972146	0.001153
12785671	CMBL	carboxymethylenebutenolidase homolog (Pseudomonas)	-1.59	-5.41179	0.878102	0.0213832
12819138	CNNM2	cyclin M2	-2.15	-1.68387	0.709726	0.11416
12711158	COL4A1	collagen, type IV, alpha 1	1.62	2.88493	0.897979	0.0150814
12751776	CPNE7	copine VII	1.51	1.78913	0.779069	0.0678239
12833215	CPT1A	carnitine palmitoyltransferase 1A (liver)	-2.21	15.8968	-0.927779	0.0076354
12865096	CPT1B	carnitine palmitoyltransferase 1B (muscle)	2.15	6.7947	0.952714	0.00330112
12790617	CSPG4	chondroitin sulfate proteoglycan 4	1.78	-6.7861	-0.947808	0.0040149
12684564	CSTB	cystatin B (stefin B)	1.7	20.0209	0.876483	0.0219424
12899445	CTGF	connective tissue growth factor	2.99	8.43491	0.729065	0.100164
12879363	CYFIP2	cytoplasmic FMR1 interacting protein 2	-1.85	2.08218	-0.926687	0.0078652
12688063	CYP19A1	cytochrome P450, family 19, subfamily A, polypeptide 1	-7.02	-397.609	0.911521	0.0113964
12820973	CYP2C87	cytochrome P450, family 2, subfamily C, polypeptide 87	-3.68	-4.49236	0.930375	0.00710268
12691113	DACT1	dapper, antagonist of beta-catenin, homolog 1 (Xenopus laevis)	1.97	-7.51589	-0.947771	0.00402057
12714434	DBNDD2	dysbindin (dystrobrevin binding protein 1) domain containing 2	1.59	3.82016	0.936158	0.00598361
12826569	DDIT4	DNA-damage-inducible transcript 4	2.09	-3.88684	-0.974285	0.000983407
12870781	DDIT4L	DNA-damage-inducible transcript 4-like	1.62	-3.37402	-0.909739	0.011853
12744515	DDT	D-dopachrome tautomerase	1.64	1.71498	0.943818	0.00464603
12889316	DDX58	DEAD (Asp-Glu-Ala-Asp) box polypeptide 58	-1.97	4.47452	-0.761041	0.0788299
12780055	DNER	delta/notch-like EGF repeat containing; delta and Notch-like epidermal growth factor-related receptor-like	3.15	12.4085	0.743912	0.0899744
12835816	DPYD	dihydropyrimidine dehydrogenase	-2.62	-3.22442	0.880253	0.0206504
12853913	EEPD1	endonuclease/exonuclease/phosphatase family domain containing 1	-2.87	-1.8932	0.82197	0.0447208
12877406	EGR1	early growth response 1	1.62	7.95806	0.859995	0.02803
12840087	ELTD1	EGF, latrophilin and seven transmembrane domain containing 1	2.12	73.5583	0.914887	0.010558
12805397	ENPP5	ectonucleotide pyrophosphatase/phosphodiesterase 5 (putative)	-2.09	3.29635	-0.972529	0.0011216
12890086	EPHX2	epoxide hydrolase 2, cytoplasmic	2.49	2.21573	0.963823	0.00193953
12687495	ERO1L	ERO1-like (S. cerevisiae)	2.8	-2.62706	-0.829049	0.0413385
12864825	ESPL1	extra spindle pole bodies homolog 1 (S. cerevisiae)	-1.89	-8.68075	0.952538	0.00332545
12740236	ETNK2	ethanolamine kinase 2	3.13	-11.1863	-0.971508	0.0012061
12736803	EXOSC10	exosome component 10	-2.15	-3.0748	0.876012	0.0221066
12853746	EZH2	enhancer of zeste homolog 2 (Drosophila)	-1.65	-2.66274	0.854569	0.0301871
12741058	FAM129A	family with sequence similarity 129, member A	-1.86	4.04217	-0.87689	0.021801
12714562	FAM83D	family with sequence similarity 83, member D	-2.01	-6.85749	0.972916	0.00109035
12790238	FANCI	Fanconi anemia, complementation group I	-2.07	-7.71859	0.886649	0.0185445
12859527	FBLN1	fibulin 1	3.55	6.70269	0.986024	0.000291615
12744300	FBXW7	F-box and WD repeat domain containing 7	-1.61	-2.35579	0.910799	0.0115803
12841958	FMO5	flavin containing monooxygenase 5	-1.83	5.12855	-0.984132	0.000375708
12780102	FN1	fibronectin 1	2.12	13.5493	0.964582	0.0018594
12703820	FSHR	follicle stimulating hormone receptor	-4.64	-4.05863	0.896362	0.0155545
12720971	FZD8	frizzled family receptor 8	1.82	-2.62801	-0.982455	0.000459045
12738995	G0S2	G0/G1switch 2	1.56	5.36081	0.903469	0.0135277
12880575	G3BP1	GTPase activating protein (SH3 domain) binding protein 1	-1.7	-1.75978	0.906943	0.0125866
12829370	GAL	galanin prepropeptide	2.31	21.0599	0.720894	0.105979
12801746	GCLC	glutamate-cysteine ligase, catalytic subunit	-1.99	-59.5188	0.85823	0.0287232
12753322	GINS3	GINS complex subunit 3 (Psf3 homolog)	-1.84	-2.396	0.775127	0.0701659
12891431	GLIPR2	GLI pathogenesis-related 2	1.88	12.8313	0.923644	0.00852272
12741558	GLT25D2	glycosyltransferase 25 domain containing 2	2.63	7.49014	0.950406	0.00362837
12719694	GPCPD1	glycerophosphocholine phosphodiesterase GDE1 homolog (S. cerevisiae)	2.1	-2.39314	-0.876146	0.0220597
12816911	GPRC5B	G protein-coupled receptor, family C, group 5, member B	1.75	8.40756	0.880179	0.0206755
12845367	GPX7	glutathione peroxidase 7	1.66	-2.30952	-0.973144	0.00107221
12905032	GRIA3	glutamate receptor, ionotrophic, AMPA 3	1.62	80.4765	0.974206	0.000989442
12818938	GRK5	G protein-coupled receptor kinase 5	1.69	-8.92692	-0.88514	0.0190316
12842911	GSTM1	glutathione S-transferase M1	-1.65	2.68043	-0.980588	0.000561565
12857116	GUCY2C	guanylate cyclase 2C (heat stable enterotoxin receptor)	-1.62	-2.54373	0.910101	0.0117594
12805993	H4	histone H4	-3.57	-2.80458	0.974846	0.000941119
12799273	HDAC11	histone deacetylase 11	1.69	1.57565	0.849171	0.0324084
12860935	HEBP1	heme binding protein 1	3.09	-6.33871	-0.863214	0.0267859
12684420	HEG1	HEG homolog 1 (zebrafish)	-2.14	-29.685	0.984766	0.000346347
12738207	HHAT	hedgehog acyltransferase	2.31	1.95312	0.895119	0.0159231
12847661	HJURP		-2.28	-19.2148	0.963071	0.0020204
12781396	HMGN2	high mobility group nucleosomal binding domain 2	-1.57	-4.03117	0.930563	0.00706486
12876902	HMMR	hyaluronan-mediated motility receptor (RHAMM)	-1.81	-8.19568	0.953625	0.00317604
12738595	HSD11B1	hydroxysteroid (11-beta) dehydrogenase 1	2.36	14.4817	0.898491	0.0149332
12761316	HSD17B1	hydroxysteroid (17-beta) dehydrogenase 1	2.38	-50.4804	-0.882825	0.0197904
12778449	ID3	inhibitor of DNA binding 3, dominant negative helix-loop-helix protein	-1.83	-5.17069	0.91336	0.0109345
12829389	IGF2	insulin-like growth factor 2 (somatomedin A)	2.52	17.4772	0.80063	0.0556605
12849044	IGFBP3	insulin-like growth factor binding protein 3	3.63	4.89884	0.838599	0.0369732
12761069	IGFBP4	insulin-like growth factor binding protein 4	-1.69	-6.62255	0.806234	0.0526804
12848966	INHBA	inhibin, beta A	-2.44	-29.4572	0.994161	5.1035e-05
12780367	ITGA4	integrin, alpha 4 (antigen CD49D, alpha 4 subunit of VLA-4 receptor)	1.91	7.21987	0.995128	3.55531e-05
12691986	ITPKA	inositol-trisphosphate 3-kinase A	2.19	6.65785	0.993069	7.18867e-05
12721237	JAG1	jagged 1	2.06	4.0975	0.907062	0.0125548
12885365	JUNB	jun B proto-oncogene	1.64	4.14092	0.902119	0.0139022
12827793	KCNMA1	potassium large conductance calcium-activated channel, subfamily M, alpha member 1	1.99	5.23262	0.931809	0.00681652
12880178	KIF20A	kinesin family member 20A	-2.75	-9.44899	0.868098	0.0249497
12815755	KIF22	kinesin family member 22	-1.76	-2.75079	0.637553	0.173245
12689529	KIF23	kinesin family member 23	-2.26	-7.14254	0.946364	0.00423807
12893631	KIF24	kinesin family member 24	-1.57	-2.13372	0.822073	0.0446705
12846146	KIF2C	kinesin family member 2C	-2.47	-6.26746	0.959437	0.00243464
12909607	KIF4A	kinesin family member 4A	-2.78	-4.50972	0.927393	0.00771635
12714168	KLF6	Kruppel-like factor 6	1.67	3.39815	0.978745	0.000672875
12745867	KNTC1	kinetochore associated 1	-2.79	-5.9167	0.971611	0.00119749
12692561	LGALS3	lectin, galactoside-binding, soluble, 3	-1.51	15.4778	-0.920567	0.00921385
12703930	LHCGR	luteinizing hormone/choriogonadotropin receptor	-2.35	-7.91614	0.811311	0.0500465
12800112	LMCD1	LIM and cysteine-rich domains 1	2.87	6.20971	0.773428	0.0711868
12887402	LMNB1	lamin B1	-1.61	-3.54833	0.927881	0.00761425
12710385	LMO7	LIM domain 7	1.58	40.5859	0.970219	0.0013172
12798624	LOC507426	poly [ADP-ribose] polymerase 3-like	2.11	4.10913	0.958638	0.00253083
12750976	LOC510844	zinc finger homeobox protein 3-like	-1.55	-2.11551	-0.1068	0.840409
12844407	LOC512486	interferon-induced guanylate-binding protein 1	-1.56	8.52581	-0.672043	0.143697
12850797	LOC529423	protein FAM40B-like	2.45	3.49716	0.986811	0.000259759
12803149	LOC537017	cytidine monophosphate-N-acetylneuraminic acid hydroxylase-like	-1.74	2.06954	-0.576859	0.230691
12848053	LOC784007	uncharacterized LOC784007; SLAM family member 9-like	-2.01	-21.7751	0.993164	6.99346e-05
12841361	LRRFIP1	leucine rich repeat (in FLII) interacting protein 1	1.77	4.86992	0.942157	0.00492194
12903094	MAOB	monoamine oxidase B	2.21	6.2349	0.916468	0.010175
12804452	MCM3	minichromosome maintenance complex component 3	-1.56	-6.34988	0.962145	0.00212236
12721907	MCM4	minichromosome maintenance complex component 4	-1.69	-4.61838	0.893325	0.0164623
12858387	MCM5	minichromosome maintenance complex component 5	-1.92	-2.26229	0.924885	0.00825139
12890559	MELK	maternal embryonic leucine zipper kinase	-2.36	-6.55382	0.949559	0.00375234
12782974	MFSD6	major facilitator superfamily domain containing 6	1.64	2.23924	0.980781	0.000550519
12898982	MGC127538	uncharacterized protein MGC127538; CD24 antigen; cD24 molecule-like	1.87	58.0848	0.724023	0.103735
12741927	MIF	macrophage migration inhibitory factor (glycosylation-inhibiting factor)	1.78	-3.04863	-0.770642	0.0728748
12792441	MPI	mannose phosphate isomerase	1.83	-2.05219	-0.694754	0.125542
12762816	MRPL45	mitochondrial ribosomal protein L45	1.54	-1.87558	-0.801099	0.0554081
12756033	MT2A	metallothionein 2A	1.59	12.9237	0.912705	0.0110981
12896461	MTHFD1L	methylenetetrahydrofolate dehydrogenase (NADP+ dependent) 1-like	1.6	-4.33226	-0.965918	0.00172259
12864496	NAB2	NGFI-A binding protein 2 (EGR1 binding protein 2)	1.62	2.04078	0.757803	0.0808854
12869291	NCAPD2	non-SMC condensin I complex, subunit D2	-1.77	-4.69201	0.870301	0.0241418
12871525	NCAPG	non-SMC condensin I complex, subunit G	-2.15	-16.0417	0.974607	0.000959025
12854230	NCAPG2	non-SMC condensin II complex, subunit G2	-1.73	-6.20025	0.926951	0.00780931
12698951	NCAPH	non-SMC condensin I complex, subunit H	-2.11	-7.51849	0.906496	0.0127057
12808472	NDC80	NDC80 homolog, kinetochore complex component (S. cerevisiae)	-3.69	-10.2455	0.983549	0.000403711
12903726	NDP	Norrie disease (pseudoglioma)	2.86	10.9376	0.929295	0.0073221
12721948	NDRG1	N-myc downstream regulated 1	4.29	63.7521	0.991698	0.000103098
12862214	NDUFA4L2	NADH dehydrogenase (ubiquinone) 1 alpha subcomplex, 4-like 2	2.41	-3.05281	-0.690605	0.12878
12801311	NEDD9	neural precursor cell expressed, developmentally down-regulated 9	1.67	-6.14831	-0.821657	0.0448729
12860348	NELL2	NEL-like 2 (chicken)	4.97	7.82898	0.869691	0.0243643
12726726	NEU3	sialidase 3 (membrane sialidase)	-1.71	-2.43321	0.919906	0.00936567
12889469	NFIL3	nuclear factor, interleukin 3 regulated	1.69	4.04268	0.677346	0.139364
12762400	NKIRAS2	NFKB inhibitor interacting Ras-like 2	-1.52	3.35326	-0.936805	0.00586419
12791964	NMB	neuromedin B	-1.6	-7.7593	0.834316	0.0389028
12821454	NT5C2	5'-nucleotidase, cytosolic II	-1.84	1.80639	-0.937967	0.00565285
12910658	NUDT10	nudix (nucleoside diphosphate linked moiety X)-type motif 10; nudix (nucleoside diphosphate linked moiety X)-type motif 11	-1.53	27.1406	-0.952784	0.00329141
12692009	NUSAP1	nucleolar and spindle associated protein 1	-2.64	-12.695	0.908022	0.0123009
12731077	P4HA3	prolyl 4-hydroxylase, alpha polypeptide III	1.71	75.7678	0.997414	1.00231e-05
12687856	PDE8B	phosphodiesterase 8B	1.68	-4.85959	-0.93012	0.0071543
12693397	PGF	placental growth factor	2.04	-9.06236	-0.887004	0.0184308
12781150	PID1	phosphotyrosine interaction domain containing 1	2.99	13.9096	0.961968	0.00214218
12756645	PIH1D1	PIH1 domain containing 1	1.55	1.55016	0.870228	0.0241686
12901396	PKIB	protein kinase (cAMP-dependent, catalytic) inhibitor beta	3.84	8.30408	0.784863	0.0644472
12813690	PLK1	polo-like kinase 1	-1.56	-3.30374	0.854201	0.0303364
12746604	PLK4	polo-like kinase 4	-1.76	-3.0128	0.882028	0.0200551
12695183	POLE2	polymerase (DNA directed), epsilon 2 (p59 subunit)	-2.02	-3.08692	0.865466	0.0259315
12883718	PPAP2C	phosphatidic acid phosphatase type 2C	3.49	4.90431	0.947424	0.00407362
12791280	PRC1	protein regulator of cytokinesis 1	-2.7	-8.90717	0.964279	0.0018912
12855425	PRR15	proline rich 15	-1.56	-31.4169	0.95834	0.00256722
12898870	PRSS35	protease, serine, 35	1.63	-8.48484	-0.696141	0.124468
12893989	PRUNE2	prune homolog 2 (Drosophila)	2.77	-4.27428	-0.931307	0.00691607
12841028	PSRC1	proline/serine-rich coiled-coil 1	-1.72	-6.73468	0.909351	0.0119534
12703992	PTGES	prostaglandin E synthase	7.05	16.0415	0.924069	0.0084293
12846750	PTGFRN	prostaglandin F2 receptor negative regulator	1.55	-4.63889	-0.838846	0.0368631
12686574	PTX3	pentraxin 3, long	3.02	643.868	0.958292	0.00257311
12736255	QSOX1	quiescin Q6 sulfhydryl oxidase 1	1.64	5.39523	0.992076	9.39339e-05
12859556	RACGAP1	Rac GTPase activating protein 1	-1.66	-7.27668	0.942458	0.00487141
12897599	RARS2	arginyl-tRNA synthetase 2, mitochondrial	-1.58	-2.78561	0.910331	0.0117004
12805918	RBM24	RNA binding motif protein 24	-1.52	17.288	-0.865373	0.0259668
12779487	RBM43	RNA binding motif protein 43	-2.07	4.09247	-0.909902	0.0118108
12824460	RBPMS	RNA binding protein with multiple splicing	1.6	4.99236	0.897418	0.015245
12681965	RCAN1	regulator of calcineurin 1	2.49	23.0782	0.986702	0.000264085
12875984	RELL1	RELT-like 1	1.79	-5.80362	-0.923719	0.00850617
12840741	RFX5	regulatory factor X, 5 (influences HLA class II expression)	-1.57	-3.67502	0.899081	0.0147629
12855928	RGS2	regulator of G-protein signaling 2, 24kDa	3.3	193.952	0.988554	0.000195759
12778611	RND3	Rho family GTPase 3	1.73	141.684	0.952354	0.00335108
12845319	RNF11	ring finger protein 11	-1.51	-2.08588	0.935635	0.00608089
12775981	RNF19B	ring finger protein 19B	2.07	2.6744	0.850151	0.0319998
12681539	ROBO2	roundabout, axon guidance receptor, homolog 2 (Drosophila)	-3.27	-10.1423	0.928643	0.00745612
12756265	RRAD	Ras-related associated with diabetes	-1.83	-6.04577	0.930761	0.00702512
12704737	RRM2	ribonucleotide reductase M2	-2.39	-3.96953	0.928525	0.00748036
12826742	RYR2	ryanodine receptor 2 (cardiac)	1.8	18.2837	0.92192	0.00890662
12719938	SAMHD1	SAM domain and HD domain 1	-1.65	4.25506	-0.762329	0.0780188
12907723	SAT1	spermidine/spermine N1-acetyltransferase 1	1.57	14.9673	0.990705	0.000129199
12767731	SAT2	spermidine/spermine N1-acetyltransferase family member 2	-1.73	3.15871	-0.938849	0.00549489
12780215	SCG2	secretogranin II	1.84	54.976	0.642246	0.169088
12718768	SDC4	syndecan 4	2.2	5.95616	0.734388	0.0964548
12809644	SERPINB8	serpin peptidase inhibitor, clade B (ovalbumin), member 8	1.51	6.56361	0.828139	0.0417663
12815205	SERPINE1	serpin peptidase inhibitor, clade E (nexin, plasminogen activator inhibitor type 1), member 1	2.47	12.5089	0.859697	0.0281464
12726638	SERPING1	serpin peptidase inhibitor, clade G (C1 inhibitor), member 1	2.42	6.1856	0.98043	0.000570703
12684230	SERPINI1	serpin peptidase inhibitor, clade I (neuroserpin), member 1	1.97	2.37493	0.89951	0.01464
12686668	SGOL1	shugoshin-like 1 (S. pombe)	-1.86	-8.76579	0.945146	0.00443093
12777652	SGOL2	shugoshin-like 2 (S. pombe)	-2.2	-3.57452	0.967982	0.00152129
12807728	SKA1	spindle and kinetochore associated complex subunit 1	-1.82	-9.0962	0.887345	0.0183219
12709472	SKA3	spindle and kinetochore associated complex subunit 3	-2.01	-5.16074	0.880191	0.0206715
12764090	SLC16A6	solute carrier family 16, member 6 (monocarboxylic acid transporter 7)	1.65	-1.80609	-0.82618	0.042694
12795827	SLC25A20	solute carrier family 25 (carnitine/acylcarnitine translocase), member 20	-1.91	-8.23067	0.963093	0.00201804
12769776	SLC43A2	solute carrier family 43, member 2	-4.91	-5.27273	0.914176	0.0107326
12798802	SLC4A7	solute carrier family 4, sodium bicarbonate cotransporter, member 7	1.61	3.01544	0.960969	0.00225538
12891472	SMC2	structural maintenance of chromosomes 2	-1.67	-5.56645	0.895232	0.0158896
12683595	SMC4	structural maintenance of chromosomes 4	-1.83	-4.05792	0.679269	0.137806
12812425	SNRNP25	small nuclear ribonucleoprotein 25kDa (U11/U12)	1.67	-2.59368	-0.880255	0.0206498
12844500	SNX7	sorting nexin 7	1.77	-1.82801	-0.95871	0.00252207
12768031	SPAG5	sperm associated antigen 5	-2.51	-12.8669	0.914266	0.0107105
12828233	SPOCK2	sparc/osteonectin, cwcv and kazal-like domains proteoglycan (testican) 2	2.58	-5.09555	-0.788802	0.0621967
12826119	SRGN	serglycin	-4.09	-29.9357	0.92417	0.00840737
12678907	ST3GAL6	ST3 beta-galactoside alpha-2,3-sialyltransferase 6	-2.37	-2.75347	0.941711	0.00499736
12837565	STIL	SCL/TAL1 interrupting locus	-1.99	-8.36723	0.893483	0.0164146
12739111	SUSD4	sushi domain containing 4	-4.83	-4.14343	0.854101	0.0303768
12717993	SVIL	supervillin	1.67	4.91672	0.882945	0.019751
12870553	TACC3	transforming, acidic coiled-coil containing protein 3	-1.67	-5.43849	0.994682	4.23489e-05
12699558	TBC1D13	TBC1 domain family, member 13	-1.51	-1.81119	0.665896	0.148791
12712487	TBC1D4	TBC1 domain family, member 4	-1.76	3.40427	-0.897777	0.0151401
12777797	TCEA3	transcription elongation factor A (SII), 3	-1.58	-7.19714	0.921758	0.00894319
12814199	TFR2	transferrin receptor 2	1.55	-4.67065	-0.982195	0.000472723
12684410	TMEM22	transmembrane protein 22	1.53	11.3326	0.930802	0.00701695
12779093	TMEM37	transmembrane protein 37	2.57	8.94392	0.899334	0.0146905
12679533	TMEM45A	transmembrane protein 45A	1.55	-3.88975	-0.943746	0.00465781
12895070	TNC	tenascin C	3.98	60.5951	0.893617	0.0163739
12681903	TNIK	TRAF2 and NCK interacting kinase	2.22	3.42113	0.967713	0.00154684
12763087	TOM1L1	target of myb1 (chicken)-like 1	2.35	2.71503	0.909061	0.0120289
12773515	TOP2A	topoisomerase (DNA) II alpha 170kDa	-3.23	-16.946	0.986882	0.000256993
12723730	TP53INP1	tumor protein p53 inducible nuclear protein 1	-1.99	4.2979	-0.887585	0.0182453
12714352	TPX2	TPX2, microtubule-associated, homolog (Xenopus laevis)	-1.72	-4.97778	0.942616	0.00484497
12704157	TRIB2	tribbles homolog 2 (Drosophila)	-2.24	-44.8797	0.839926	0.0363845
12782775	TRNAU1AP	tRNA selenocysteine 1 associated protein 1	-1.55	-1.75274	0.92764	0.00766457
12864675	TROAP	trophinin associated protein (tastin)	-1.53	-5.13176	0.893048	0.0165464
12742074	TRPC3	transient receptor potential cation channel, subfamily C, member 3	1.54	4.00063	0.972448	0.00112821
12850708	TSPAN13	tetraspanin 13	1.95	6.66636	0.805541	0.0530447
12857179	TXNRD1	thioredoxin reductase 1	-1.91	-1.84552	0.946519	0.00421379
12714343	UBE2C	ubiquitin-conjugating enzyme E2C	-2.23	-14.4461	0.961081	0.00224256
12886305	UHRF1	ubiquitin-like with PHD and ring finger domains 1	-1.59	-10.1103	0.871749	0.0236178
12746240	UNG	uracil-DNA glycosylase	-1.61	-3.37323	0.902897	0.0136858
12845960	USP40	ubiquitin specific peptidase 40	-1.75	-2.37112	0.825922	0.0428171
12900969	VNN2	vanin 2	5.88	115.996	0.749009	0.086589
12824282	WWC2	WW and C2 domain containing 2	1.53	3.93434	0.994854	3.96574e-05
12729100	ZBTB16	zinc finger and BTB domain containing 16	-1.58	24.7227	-0.834744	0.0387076
12723735	ZHX1	zinc fingers and homeoboxes 1	-1.93	2.58306	-0.882179	0.0200049
12890349	ZNF462	zinc finger protein 462	-1.76	-1.83315	0.868647	0.0247473

## Sheet: Table S5
Table S5: Canonical Pathway Analysis using the IPA tool
Ingenuity Canonical Pathways	-log(p-value)	p-value	Ratio	z-score	Molecules	number of affected molecules	total number of molecules on reference set
AMPK Signaling	4	0.0001	0.183	-0.471	FOXO4 / PIK3R1 / CPT1B / CHRNB1 / LIPE / PFKL / MAPK13 / CCND1 / EIF4EBP1 / CCNA2 / AK1 / GYS1 / PCK2 / PIK3CG / FASN / ATF4 / CHRNA3 / PFKFB3 / CPT1A / SLC2A1 / AK3 / PFKP / SLC2A4 / PIK3R3 / PRKAR2B / AK5 / CHRNE / PIK3CD / HMGCR / CAMKK2	30	164
Hepatic Fibrosis / Hepatic Stellate Cell Activation	3.76	0.00017378	0.18		IGFBP4 / CTGF / FGF2 / PDGFA / KLF6 / MYH11 / COL15A1 / BCL2 / PGF / COL6A1 / TGFB1 / SERPINE1 / TNFRSF1B / PDGFRB / IL4R / COL4A1 / EDNRB / SMAD7 / MMP2 / COL1A1 / IGF2 / ACTA2 / COL6A3 / CSF1 / IGFBP3 / IL10RA / A2M / AGTR1 / MMP9	29	161
Acetate Conversion to Acetyl-CoA	3.55	0.000281838	0.8		ACSS3 / ACSS2 / ACSS1 / ACSL1	4	5
Ovarian Cancer Signaling	3.45	0.000354813	0.19		FGF9 / PIK3R1 / WNT2B / LHCGR / MMP2 / CCND1 / PGF / BCL2 / PIK3R3 / RAD51 / FZD8 / PRKAR2B / ARRB1 / MSH2 / PIK3CG / FSHR / E2F1 / CD44 / BRCA2 / PIK3CD / BRCA1 / MMP9 / WNT11	23	121
cAMP-mediated signaling	3.25	0.000562341	0.162	1.257	AKAP12 / CAMK1 / CAMK1D / PTGER3 / LHCGR / LTB4R / PDE7B / FSHR / CAMK1G / ATF4 / PKIA / GRK4 / PDE4C / NPY1R / PDE10A / RGS7 / ADCY6 / RGS4 / S1PR3 / GABBR2 / PRKAR2B / LPAR1 / PKIB / ADCY1 / PDE5A / PDE8B / HTR1F / DUSP4 / PTGER2 / AGTR1 / GNAL / CAMK2G	32	197
Mitotic Roles of Polo-Like Kinase	3.08	0.000831764	0.236		KIF23 / ESPL1 / CDC20 / PRC1 / CDC7 / PLK1 / CDK1 / CCNB1 / SMC1A / CDC25B / PLK4 / TGFB1 / KIF11	13	55
Glioma Signaling	3.04	0.000912011	0.198	0.258	CAMK1 / CAMK1D / PDGFA / PIK3R1 / CDKN2C / CCND1 / CDKN2B / PIK3R3 / CDKN2D / IGF2 / PIK3CG / E2F1 / CAMK1G / PIK3CD / PRKD1 / CAMK2G / PDGFRB / PRKCB	18	91
Cell Cycle Control of Chromosomal Replication	2.87	0.00134896	0.308		MCM5 / MCM3 / ORC3 / CDC6 / ORC5 / CDC7 / MCM4 / ORC1	8	26
Xenobiotic Metabolism Signaling	2.79	0.00162181	0.151		CAMK1 / CAMK1D / PIK3R1 / GCLC / CYP2C9 / MAP3K5 / MAPK13 / FMO5 / CHST15 / MAOB / ALDH1A1 / UST / PIK3CG / CAMK1G / GSTM4 / FMO4 / PRKD1 / GSTA3 / GSTM1 / MAP3K9 / MGST1 / MAP3K13 / NQO1 / ALDH8A1 / PIK3R3 / SULT4A1 / ALDH1L2 / MAP3K8 / PIK3CD / ABCC3 / MAP2K5 / CAMK2G / PRKCB	33	218
LXR/RXR Activation	2.69	0.00204174	0.181	0.775	NR1H4 / CD36 / AHSG / SERPINF1 / IL33 / APOA1 / LDLR / TF / ORM1 / ITIH4 / IL1RN / FASN / LPL / TLR3 / HMGCR / TNFRSF1B / MMP9 / CYP51A1 / APOD	19	105
Calcium Signaling	2.62	0.00239883	0.161	1.698	CAMK1 / CAMK1D / GRIA1 / CHRNB1 / TRPC5 / MYH11 / TRPC3 / HDAC11 / CAMK1G / ATF4 / CHRNA7 / RYR1 / CHRNA3 / HDAC8 / RYR2 / TRPC4 / PRKAR2B / ACTA2 / ATP2B3 / CHRNE / MEF2C / CHRNA2 / CAMKK2 / CAMK2G / GRIA3	25	155
Eumelanin Biosynthesis	2.59	0.0025704	0.75		MIF / DDT / DCT	3	4
FXR/RXR Activation	2.5	0.00316228	0.174		PPARG / SDC1 / NR1H4 / AHSG / SERPINF1 / VLDLR / IL33 / APOA1 / NR0B2 / TF / ORM1 / PCK2 / IL1RN / CYP19A1 / ITIH4 / FASN / LPL / FBP1 / APOD	19	109
ATM Signaling	2.5	0.00316228	0.214	-1.265	RAD51 / GADD45B / SMC2 / FANCD2 / GADD45A / ATF4 / TP53BP1 / MAPK13 / BRCA1 / CDK1 / CCNB1 / SMC1A	12	56
Ethanol Degradation IV	2.46	0.00346737	0.333		ACSS3 / ALDH1A1 / ACSS2 / ACSS1 / GPX7 / ACSL1	6	18
LPS/IL-1 Mediated Inhibition of RXR Function	2.45	0.00354813	0.151	0.378	NR1H4 / CPT1B / CYP2C9 / FMO5 / CHST15 / MAOB / ALDH1A1 / NR0B2 / UST / GSTM4 / PPARGC1B / FABP7 / FABP5 / FABP3 / TNFRSF1B / FMO4 / GSTA3 / GSTM1 / MGST1 / CPT1A / ACSL6 / ALDH8A1 / IL33 / SULT4A1 / ALDH1L2 / IL1RN / ABCC3 / ACSL1	28	185
Glioma Invasiveness Signaling	2.43	0.00371535	0.211	0.577	PIK3R3 / TIMP3 / RND3 / RHOD / PIK3CG / HMMR / PIK3R1 / CD44 / PLAUR / MMP2 / PIK3CD / MMP9	12	57
GADD45 Signaling	2.33	0.00467735	0.316		GADD45B / GADD45A / BRCA1 / CCND1 / CDK1 / CCNB1	6	19
Superpathway of Cholesterol Biosynthesis	2.31	0.00489779	0.28		MVD / PMVK / ACAT2 / HSD17B7 / HMGCR / TM7SF2 / CYP51A1	7	25
Oxidative Ethanol Degradation III	2.26	0.00549541	0.357		ACSS3 / ALDH1A1 / ACSS2 / ACSS1 / ACSL1	5	14
G-Protein Coupled Receptor Signaling	2.21	0.00616595	0.139		PTGER3 / PIK3R1 / LHCGR / LTB4R / PDE7B / FSHR / PIK3CG / ATF4 / GRK4 / PDE4C / PDE10A / NPY1R / RGS7 / ADCY6 / RGS4 / S1PR3 / PIK3R3 / GABBR2 / PRKAR2B / LPAR1 / RASGRP1 / ADCY1 / PDE5A / MAP3K8 / PDE8B / HTR1F / DUSP4 / PIK3CD / PTGER2 / AGTR1 / GNAL / CAMK2G / PRKCB	33	237
TR/RXR Activation	2.09	0.00812831	0.179		PIK3R3 / SLC16A3 / LDLR / UCP2 / COL6A3 / SLC2A1 / FASN / PIK3CG / PIK3R1 / PIK3CD / BCL3 / PFKP / THRB / SYT12	14	78
Hereditary Breast Cancer Signaling	2	0.01	0.157		GADD45B / HDAC8 / PIK3R1 / BARD1 / CCND1 / CDK1 / CCNB1 / PIK3R3 / RAD51 / FANCB / MSH2 / GADD45A / FANCD2 / PIK3CG / HDAC11 / E2F1 / BRCA2 / PIK3CD / BRCA1	19	121
Zymosterol Biosynthesis	1.95	0.0112202	0.5		HSD17B7 / TM7SF2 / CYP51A1	3	6
Glycogen Biosynthesis II (from UDP-D-Glucose)	1.95	0.0112202	0.5		GYS1 / GBE1 / GYG2	3	6
Mevalonate Pathway I	1.91	0.0123027	0.364		MVD / PMVK / ACAT2 / HMGCR	4	11
Cell Cycle: G2/M DNA Damage Checkpoint Regulation	1.87	0.0134896	0.205	2.333	CDC25B / GADD45A / TOP2A / PLK1 / AURKA / BRCA1 / CDK1 / SKP2 / CCNB1	9	44
Neuropathic Pain Signaling In Dorsal Horn Neurons	1.83	0.0147911	0.163	0.775	CAMK1 / CAMK1D / BDNF / GRIA1 / PIK3R1 / PIK3R3 / PRKAR2B / PIK3CG / CAMK1G / PIK3CD / PLCL1 / PRKD1 / PRKCB / CAMK2G / GRIA3	15	92
Salvage Pathways of Pyrimidine Ribonucleotides	1.82	0.0151356	0.167		MAP3K9 / GRK4 / CMPK2 / UPP1 / GRK5 / PLK1 / CDA / CDK1 / PRKX / AK1 / AK5 / PIM1 / MAP3K8 / NEK2	14	84
Acute Phase Response Signaling	1.8	0.0158489	0.144	2.887	SERPING1 / C1S / PIK3R1 / AHSG / SERPINF1 / MAP3K5 / MAPK13 / NR3C1 / PIK3R3 / IL33 / APOA1 / ORM1 / TF / IL1RN / ITIH4 / PIK3CG / PIK3CD / SERPINE1 / TNFRSF1B / CRABP2 / NOLC1 / A2M	22	153
nNOS Signaling in Skeletal Muscle Cells	1.77	0.0169824	0.333		SNTB2 / RYR2 / SNTB1 / RYR1	4	12
Atherosclerosis Signaling	1.76	0.017378	0.157		PDGFA / CXCR4 / CD36 / PLA2G3 / F3 / IL33 / COL1A1 / APOA1 / ORM1 / CSF1 / IL1RN / TGFB1 / LPL / MMP9 / ITGA4 / APOD	16	102
PEDF Signaling	1.76	0.017378	0.174	0	PPARG / PIK3R3 / GDNF / BDNF / PIK3CG / PIK3R1 / SERPINF1 / PIK3CD / MAPK13 / ZEB1 / CASP8 / BCL2	12	69
FGF Signaling	1.72	0.0190546	0.167	1.941	FGF2 / PIK3R1 / FGF9 / MAPK13 / MAP3K5 / FGF13 / PIK3R3 / FGF18 / PIK3CG / FGF23 / ATF4 / PIK3CD / FGF11	13	78
Cyclins and Cell Cycle Regulation	1.72	0.0190546	0.171	-2.333	CCNA2 / CDKN2D / HDAC8 / TGFB1 / HDAC11 / E2F1 / CDKN2C / CCND1 / CDKN2B / CDK1 / SKP2 / CCNB1	12	70
Ethanol Degradation II	1.71	0.0194984	0.24		ACSS3 / ALDH1A1 / DHRS9 / ACSS2 / ACSS1 / ACSL1	6	25
Pancreatic Adenocarcinoma Signaling	1.69	0.0204174	0.154	0.302	NAPEPLD / PIK3R1 / HBEGF / CCND1 / CDKN2B / PLD1 / PGF / BCL2 / PIK3R3 / RAD51 / TGFB1 / PIK3CG / E2F1 / BRCA2 / PIK3CD / MMP9	16	104
Regulation of the Epithelial-Mesenchymal Transition Pathway	1.68	0.020893	0.139		LOX / FGF2 / FGF9 / EGR1 / PIK3R1 / WNT2B / MMP2 / ZEB1 / FGF13 / PIK3R3 / FZD8 / CDH12 / FGF18 / TGFB1 / PIK3CG / FGF23 / FGF11 / PIK3CD / JAG1 / MAP2K5 / MMP9 / WNT11 / PDGFRB	23	166
Fatty Acid β-oxidation III (Unsaturated. Odd Number)	1.65	0.0223872	0.667		EHHADH / ECI1	2	3
p53 Signaling	1.65	0.0223872	0.159	-0.905	TP53INP1 / GADD45B / JMY / PIK3R1 / CCND1 / BCL2 / SERPINE2 / PIK3R3 / GADD45A / PIK3CG / E2F1 / PIK3CD / BRCA1 / TNFRSF10A	14	88
Adipogenesis pathway	1.64	0.0229087	0.149		PPARG / ARNTL / BMP4 / HDAC8 / DDIT3 / TXNIP / FGF2 / FBXW7 / SLC2A4 / FZD8 / LPIN1 / EGR2 / TGFB1 / EZH2 / HDAC11 / LPL / SOX9	17	114
Isoleucine Degradation I	1.64	0.0229087	0.308		BCAT1 / ACAT2 / BCAT2 / EHHADH	4	13
Vitamin-C Transport	1.64	0.0229087	0.308		SLC2A1 / SLC2A4 / SLC2A3 / TXNRD1	4	13
Glutathione-mediated Detoxification	1.56	0.0275423	0.25		GSTA3 / GSTM1 / MGST1 / GSTM4 / HPGDS	5	20
Sucrose Degradation V (Mammalian)	1.56	0.0275423	0.375		ALDOB / GALM / ALDOC	3	8
Phosphatidylethanolamine Biosynthesis II	1.56	0.0275423	0.375		ETNK2 / PCYT2 / CHKA	3	8
Estrogen Biosynthesis	1.55	0.0281838	0.222		CYP19A1 / HSD17B7 / HSD17B12 / CYP2C9 / HSD17B1 / CYP51A1	6	27
Unfolded protein response	1.53	0.0295121	0.18		PPARG / DDIT3 / INSIG1 / EDEM1 / HSPH1 / ATF4 / MAP3K5 / CEBPG / BCL2	9	50
Putrescine Degradation III	1.53	0.0295121	0.286		MAOB / ALDH1A1 / SAT1 / SAT2	4	14
Human Embryonic Stem Cell Pluripotency	1.48	0.0331131	0.143		BMP4 / BDNF / PDGFA / FGF2 / PIK3R1 / WNT2B / SMAD7 / INHBA / S1PR3 / PIK3R3 / FZD8 / TGFB1 / PIK3CG / PIK3CD / BMP6 / WNT11 / PDGFRB	17	119
Estrogen-Dependent Breast Cancer Signaling	1.48	0.0331131	0.169	-0.378	PIK3R3 / CYP19A1 / PIK3CG / PIK3R1 / HSD17B7 / HSD17B12 / ATF4 / PIK3CD / CCND1 / HSD17B1	10	59
Clathrin-mediated Endocytosis Signaling	1.44	0.0363078	0.133		FGF2 / PDGFA / FGF9 / PIK3R1 / PGF / FGF13 / PIK3R3 / APOA1 / ARRB1 / LDLR / ORM1 / TF / ACTA2 / FGF18 / PIK3CG / FGF23 / DAB2 / FGF11 / PIK3CD / SNAP91 / MYO1E / APOD	22	166
Cell Cycle: G1/S Checkpoint Regulation	1.43	0.0371535	0.167	1.414	NRG1 / CDKN2D / HDAC8 / TGFB1 / HDAC11 / E2F1 / CDKN2C / CCND1 / CDKN2B / SKP2	10	60
PXR/RXR Activation	1.43	0.0371535	0.173		GSTM1 / ALDH1A1 / PRKAR2B / CPT1A / PCK2 / NR0B2 / CYP2C9 / ABCC3 / NR3C1	9	52
Sphingosine-1-phosphate Signaling	1.43	0.0371535	0.146	1.732	PDGFA / ACER2 / PIK3R1 / ADCY6 / CASP4 / PIK3R3 / S1PR3 / RND3 / RHOD / PIK3CG / ADCY1 / PIK3CD / CASP8 / PLCL1 / PDGFRB	15	103
Superpathway of Geranylgeranyldiphosphate Biosynthesis I (via Mevalonate)	1.42	0.0380189	0.267		MVD / PMVK / ACAT2 / HMGCR	4	15
Prostanoid Biosynthesis	1.41	0.0389045	0.333		PTGIS / PTGES / HPGDS	3	9
Role of Tissue Factor in Cancer	1.39	0.040738	0.144		CTGF / PIK3R1 / EGR1 / ITGA6 / PLAUR / HBEGF / MAPK13 / F3 / PIK3R3 / ARRB1 / F2RL1 / CSF1 / PIK3CG / PIK3CD / FGR	15	104
Spermine and Spermidine Degradation I	1.38	0.0416869	0.5		SAT1 / SAT2	2	4
Melanocyte Development and Pigmentation Signaling	1.35	0.0446684	0.152	0	PIK3R3 / PRKAR2B / MITF / PIK3CG / PIK3R1 / SH2B2 / ADCY1 / ADCY6 / ATF4 / PIK3CD / DCT / BCL2	12	79
NRF2-mediated Oxidative Stress Response	1.33	0.0467735	0.13	-0.707	GSTA3 / GSTM1 / MGST1 / PIK3R1 / NQO1 / GCLC / MAP3K5 / JUNB / TXNRD1 / PIK3R3 / ACTA2 / PIK3CG / GSTM4 / ATF4 / JUND / PIK3CD / ENC1 / MAP2K5 / PRKD1 / EPHX1 / PRKCB	21	161
Estrogen-mediated S-phase Entry	1.32	0.047863	0.217	-2.236	CCNA2 / E2F1 / CCND1 / CDK1 / SKP2	5	23
Glycolysis I	1.32	0.047863	0.217		ALDOB / FBP1 / PFKP / PFKL / ALDOC	5	23
Molecular Mechanisms of Cancer	1.31	0.0489779	0.116		BMP4 / PIK3R1 / CDKN2C / MAP3K5 / MAPK13 / CDKN2B / CCND1 / BCL2 / CDC25B / HHAT / FANCD2 / TGFB1 / RHOD / PIK3CG / BRCA1 / CASP8 / PRKD1 / ITGA4 / PAK6 / WNT2B / SMAD7 / ADCY6 / AURKA / PIK3R3 / DHH / FZD8 / RASGRF2 / CDKN2D / PRKAR2B / RND3 / RASGRP1 / E2F1 / ADCY1 / PIK3CD / BMP6 / WNT11 / GNAL / CAMK2G / PRKCB	39	336

## Sheet: Table S6
Table S6: Upstream regulators affected in bovine GC cultured at high vs. normal density identified by IPA (p<0.001)
Upstream Regulator	FC (high vs. normal)	Molecule Type	Predicted Activation State	Activation z-score	p-value of overlap
TGFB1	3.66	growth factor	Activated	5.534	6.38e-31
Vegf		group		0.321	4.72e-30
TP53		transcription regulator	Activated	4.326	2.12e-27
HGF		growth factor		0.374	1.5e-24
ERBB2		kinase	Activated	2.317	2.38e-24
NUPR1		transcription regulator	Activated	7.149	1.39e-22
beta-estradiol		chemical - endogenous mammalian	Activated	2.421	3.59e-22
dexamethasone		chemical drug		0.974	5.16e-22
TNF		cytokine	Activated	3.401	8.92e-22
IL1B		cytokine	Activated	3.189	5.63e-21
progesterone		chemical - endogenous mammalian		0.168	7.63e-20
calcitriol		chemical drug	Activated	3.744	1.84e-19
CDKN1A		kinase	Activated	3.776	3.13e-19
SMARCA4		transcription regulator	Activated	3.545	1.75e-17
ESR1		ligand-dependent nuclear receptor	Inhibited	-2.407	1.84e-17
PD98059		chemical - kinase inhibitor	Inhibited	-4.204	2.04e-17
FGF2	2.59	growth factor	Activated	3.151	2.12e-17
dextran sulfate		chemical drug			2.54e-17
IFNG		cytokine		0.551	3.78e-17
CSF2		cytokine	Inhibited	-3.263	1.22e-16
forskolin		chemical toxicant		1.854	1.67e-16
IL6		cytokine	Activated	3.2	1.95e-16
PTGER2	1.8	g-protein coupled receptor	Inhibited	-4.147	7.79e-16
Cg		complex	Activated	4.362	5.74e-15
FOXO1		transcription regulator		0.073	5.74e-15
LY294002		chemical - kinase inhibitor	Inhibited	-2.115	5.77e-15
E2F4		transcription regulator		1.172	6.83e-15
PDGF BB		complex	Activated	2.812	7.04e-15
lipopolysaccharide		chemical drug	Activated	3.807	2.02e-14
triamcinolone acetonide		chemical drug		-1.635	3.82e-14
mifepristone		chemical drug		-1.464	9.21e-14
EGFR		kinase	Activated	2.06	1.1e-13
doxorubicin		chemical drug	Activated	3.791	1.11e-13
EGR1	1.62	transcription regulator	Activated	2.98	1.23e-13
D-glucose		chemical - endogenous mammalian	Activated	2.669	1.5e-13
methylselenic acid		chemical reagent		1.186	1.52e-13
hydrogen peroxide		chemical - endogenous mammalian	Activated	3.847	2.97e-13
YY1		transcription regulator		-0.964	4.15e-13
CCND1	-1.77	transcription regulator		-1.929	5.57e-13
discodermolide		chemical drug			8.34e-13
AR	-2.11	ligand-dependent nuclear receptor		-0.054	1.32e-12
HIF1A		transcription regulator	Activated	4.187	1.52e-12
IL5		cytokine	Activated	5.176	1.95e-12
ATF4	1.74	transcription regulator	Activated	4.205	2.01e-12
ADRB		group		-0.29	2.14e-12
deferoxamine		chemical drug	Activated	2.752	2.4e-12
EPAS1		transcription regulator	Activated	2.78	2.41e-12
SP1		transcription regulator	Activated	2.552	2.42e-12
INHA	-4.53	growth factor		1.012	2.84e-12
RABL6		other	Inhibited	-4.2	3.27e-12
RB1		transcription regulator	Activated	2.02	9.48e-12
FSH		complex		-0.487	1.34e-11
AGT		growth factor	Activated	3.542	1.6e-11
cycloheximide		chemical reagent		0.241	1.93e-11
CD38		enzyme	Activated	4.17	2.24e-11
SMARCB1		transcription regulator	Activated	2.603	2.24e-11
IGF1		growth factor		1.892	2.28e-11
CREB1		transcription regulator	Activated	2.157	2.8e-11
TBX2		transcription regulator	Inhibited	-4.707	2.99e-11
SMAD3		transcription regulator	Activated	2.774	4.6e-11
thioacetamide		chemical toxicant		1.227	5.32e-11
EP400		other	Inhibited	-3.503	6.63e-11
estrogen		chemical drug		-0.001	6.69e-11
cisplatin		chemical drug		0.508	1.19e-10
JUN		transcription regulator		0.952	1.47e-10
RBL1		transcription regulator		1.996	1.85e-10
E2F2		transcription regulator		-1.342	2.18e-10
FOXM1		transcription regulator	Inhibited	-2.856	2.36e-10
FOXO3		transcription regulator		1.725	2.87e-10
MITF	-1.79	transcription regulator	Inhibited	-2.239	2.89e-10
medroxyprogesterone acetate		chemical drug	Activated	2.977	3.02e-10
SMAD7	1.77	transcription regulator	Inhibited	-2.817	3.02e-10
MYC		transcription regulator		-0.713	3.43e-10
trichostatin A		chemical drug		0.902	3.62e-10
phorbol myristate acetate		chemical drug	Activated	2.992	5.82e-10
let-7		microrna	Activated	2.817	6.75e-10
troglitazone		chemical drug	Activated	2.099	7.3e-10
E2F1	-1.52	transcription regulator		-1.354	8.54e-10
halofuginone		chemical drug		-0.246	8.73e-10
KLF2		transcription regulator	Inhibited	-2.339	1.07e-09
ESR2		ligand-dependent nuclear receptor		1.799	1.17e-09
LEP		growth factor		1.104	1.25e-09
tretinoin		chemical - endogenous mammalian	Activated	3.966	1.5e-09
SB203580		chemical - kinase inhibitor	Inhibited	-3.37	1.51e-09
Tgf beta		group	Activated	3.633	2.43e-09
APOE		transporter		-1.73	2.47e-09
Pkc(s)		group		1.056	2.73e-09
NFKBIA		transcription regulator		1.346	3.4e-09
fulvestrant		chemical drug		0.184	3.94e-09
BMP6	1.53	growth factor		-0.685	4.97e-09
gefitinib		chemical drug		-0.179	5.33e-09
NRAS		enzyme			5.81e-09
Insulin		group	Activated	2.608	5.83e-09
NFYA		transcription regulator	Activated	2.008	6.63e-09
KDM5B		transcription regulator	Activated	2.288	7.06e-09
IKBKB		kinase		0.656	7.81e-09
methylprednisolone		chemical drug	Activated	3.117	9.5e-09
IL4		cytokine	Activated	3.855	1.01e-08
P38 MAPK		group		1.797	1.13e-08
PPARG	-1.56	ligand-dependent nuclear receptor	Activated	2.031	1.13e-08
rosiglitazone		chemical drug		1.48	1.13e-08
CEBPA		transcription regulator	Activated	2.882	1.27e-08
CDKN2A		transcription regulator		1.747	1.3e-08
RRP1B		other			1.62e-08
WT1		transcription regulator		0.987	2.41e-08
U0126		chemical - kinase inhibitor	Inhibited	-3.474	2.43e-08
L-methionine		chemical - endogenous mammalian		-0.323	2.45e-08
TGFB3		growth factor	Activated	3.11	2.62e-08
dihydrotestosterone		chemical - endogenous mammalian		0.168	2.72e-08
PI3K (complex)		complex		0.492	2.8e-08
WNT3A		cytokine	Activated	2.277	2.85e-08
PDX1		transcription regulator	Activated	3.055	2.94e-08
RASSF1		other		0.689	2.98e-08
IGF2	2.52	growth factor		0.929	3.31e-08
NR4A1	3.13	ligand-dependent nuclear receptor		-1.458	3.31e-08
Lh		complex		1.042	3.39e-08
actinomycin D		chemical drug	Inhibited	-2.857	3.4e-08
Jnk		group	Activated	2.673	3.54e-08
25-hydroxycholesterol		chemical reagent		0.925	3.55e-08
SMAD1		transcription regulator		1.279	3.77e-08
AGN194204		chemical drug		1.474	4.01e-08
camptothecin		chemical reagent		1.479	4.42e-08
Irgm1		other	Activated	3.729	4.47e-08
TWIST1		transcription regulator		1.89	4.49e-08
BMP2		growth factor		0.193	4.71e-08
INSR		kinase		1.406	4.76e-08
AHR		ligand-dependent nuclear receptor	Inhibited	-2.611	5.23e-08
FAS		transmembrane receptor	Inhibited	-2.258	5.33e-08
RBL2		other	Activated	2.066	5.5e-08
Ca2+		chemical - endogenous mammalian	Activated	2.198	5.7e-08
POR		enzyme	Inhibited	-2.509	7e-08
5-N-ethylcarboxamido adenosine		chemical reagent		-0.031	7.18e-08
bucladesine		chemical toxicant		1.968	7.3e-08
KRAS		enzyme		0.564	8.61e-08
TRIB3	3.98	kinase	Inhibited	-2.331	8.7e-08
TNFSF11		cytokine	Activated	2.38	8.76e-08
Pdgf (complex)		complex		0.964	8.91e-08
RAF1		kinase		1.402	8.95e-08
E. coli serotype 0127B8 lipopolysaccharide		chemical - endogenous non-mammalian		-1.183	9.03e-08
IRS1		enzyme		1.486	9.87e-08
PPARD		ligand-dependent nuclear receptor		1.655	1.01e-07
NFkB (complex)		complex	Activated	3.326	1.11e-07
plicamycin		chemical drug	Inhibited	-2.807	1.17e-07
prostaglandin E2		chemical - endogenous mammalian		1.468	1.25e-07
HRAS		enzyme		0.346	1.27e-07
CEBPB		transcription regulator		0.641	1.3e-07
ID2		transcription regulator		1.756	1.48e-07
EGF		growth factor	Activated	2.505	1.54e-07
ADCYAP1	-2.4	other		1.145	1.55e-07
RELA		transcription regulator		0.144	1.71e-07
SREBF1		transcription regulator	Activated	4.156	1.73e-07
CDK4		kinase			1.83e-07
HDAC4		transcription regulator		0.216	1.84e-07
BNIP3L		other	Activated	3.637	2.28e-07
DMD		other		0.239	2.39e-07
F2		peptidase	Activated	3.931	2.44e-07
VEGFA		growth factor	Activated	2.144	2.49e-07
TREM1		transmembrane receptor		1.642	2.81e-07
PTH		other	Activated	2.365	3.11e-07
APP		other		0.726	3.11e-07
PPARA		ligand-dependent nuclear receptor		1.014	3.31e-07
Hdac		group		-1.553	3.55e-07
Ins1		other	Activated	3.031	3.63e-07
IL1		group		1.733	3.73e-07
streptozocin		chemical drug		1.486	3.74e-07
E2F8		transcription regulator			3.85e-07
HIC1		transcription regulator		-0.178	3.96e-07
indomethacin		chemical drug		0.596	4.01e-07
metformin		chemical drug		0.132	4.07e-07
HMGA1		transcription regulator		1.51	4.27e-07
pioglitazone		chemical drug		0.355	4.45e-07
SCAP		other	Activated	3.344	4.86e-07
S100A6		transporter	Inhibited	-2.309	4.87e-07
BMP7		growth factor		0.5	4.98e-07
tamoxifen		chemical drug		-0.514	5.04e-07
SP3		transcription regulator		0.473	5.05e-07
thapsigargin		chemical toxicant	Activated	3.535	5.45e-07
NKX2-3		transcription regulator		0.353	5.84e-07
MAPK1		kinase	Activated	2.487	5.89e-07
E2F3		transcription regulator		-0.567	6.02e-07
PTEN		phosphatase		0.869	6.12e-07
PRKAA2		kinase	Inhibited	-2.111	6.23e-07
tetrachlorodibenzodioxin		chemical toxicant		0.181	6.58e-07
STK11		kinase		1.219	7.49e-07
TO-901317		chemical reagent		1.976	7.81e-07
TP73		transcription regulator		1.933	8.01e-07
tosedostat		chemical drug	Activated	2.729	8.07e-07
SYVN1		transporter		1.512	8.42e-07
NRG1	-4.87	growth factor	Activated	3.125	8.54e-07
TCF3		transcription regulator	Activated	2.651	8.54e-07
nitric oxide		chemical - endogenous mammalian		1.771	8.71e-07
Y 27632		chemical drug		-1.951	9.57e-07
GH1		growth factor	Activated	2.264	9.8e-07
GDF9		growth factor		0.785	9.85e-07
butyric acid		chemical - endogenous mammalian		0.124	1.03e-06
cholesterol		chemical - endogenous mammalian		-0.438	1.03e-06
paclitaxel		chemical drug		0.179	1.04e-06
CREBBP		transcription regulator		-0.348	1.05e-06
TGFB2		growth factor	Activated	2.332	1.06e-06
FGF19		growth factor		-0.808	1.07e-06
isoproterenol		chemical drug		0.269	1.09e-06
dinoprost		chemical - endogenous mammalian		1.545	1.35e-06
EIF2AK2		kinase		-0.712	1.35e-06
JUNB	1.64	transcription regulator		1.042	1.36e-06
POU2F1		transcription regulator		-0.152	1.36e-06
L-triiodothyronine		chemical - endogenous mammalian		0.651	1.4e-06
CREM		transcription regulator	Activated	3.061	1.43e-06
LEPR		transmembrane receptor		0.959	1.45e-06
telmisartan		chemical drug		-1.24	1.46e-06
NEDD9	1.67	other	Activated	2.496	1.5e-06
NEUROG1		transcription regulator		0.728	1.54e-06
SRF		transcription regulator		0.564	1.54e-06
decitabine		chemical drug	Activated	2.039	1.59e-06
SU6656		chemical toxicant		-0.426	1.61e-06
MAPK14		kinase		1.225	1.71e-06
ALDH2		enzyme		-1.929	1.79e-06
trans-hydroxytamoxifen		chemical drug		-1.488	1.8e-06
spironolactone		chemical drug		-1.502	2.05e-06
TP63		transcription regulator		0.505	2.16e-06
TGFBR1		kinase	Activated	3.62	2.19e-06
lysophosphatidic acid		chemical - other	Activated	2.24	2.24e-06
OSM		cytokine		0.84	2.32e-06
kainic acid		chemical toxicant	Activated	2.101	2.34e-06
NDUFA13		enzyme		1.536	2.57e-06
NREP		other		1.244	2.57e-06
INS		other		1.982	2.61e-06
FOS		transcription regulator		1.224	2.72e-06
SPARC		other		1.601	2.74e-06
lovastatin		chemical drug		1.247	2.74e-06
ID3	-1.83	transcription regulator		1.163	2.82e-06
NR0B2	1.82	ligand-dependent nuclear receptor	Inhibited	-2.087	2.83e-06
IL1RN	8.75	cytokine		0.325	3.02e-06
FOXO4	-1.63	transcription regulator	Activated	2.73	3.13e-06
PTHLH		other		0.758	3.13e-06
PGR		ligand-dependent nuclear receptor	Activated	4.147	3.18e-06
fluticasone		chemical drug		0.661	3.18e-06
TGFBR2		kinase		1.09	3.41e-06
MAP2K1		kinase		1.848	3.8e-06
EP300		transcription regulator		-0.984	3.95e-06
ALDH1A2		enzyme		-0.785	4.24e-06
LIPE	1.92	enzyme		-1.48	4.47e-06
CDC27		other			4.7e-06
IDH1		enzyme		1	4.73e-06
Ras		group		1.309	4.89e-06
STAT3		transcription regulator	Activated	2.398	4.95e-06
15-deoxy-delta-12,14 -PGJ 2		chemical - endogenous non-mammalian		-1.951	4.98e-06
YAP1		transcription regulator		-0.588	5.22e-06
DKK1		growth factor		-1.614	5.22e-06
ERK1/2		group	Activated	3.866	5.55e-06
TAZ		enzyme		1.109	5.75e-06
COMMD1		transporter	Inhibited	-3	6.01e-06
CXCR4	6.02	g-protein coupled receptor		1.504	6.06e-06
GATA4		transcription regulator		-0.777	6.18e-06
tunicamycin		chemical - endogenous non-mammalian	Activated	3.365	6.3e-06
VTN		other	Activated	2.192	6.6e-06
curcumin		chemical drug	Inhibited	-2.457	6.79e-06
ATP7B		transporter	Activated	3.464	6.98e-06
leukotriene D4		chemical - endogenous mammalian	Activated	3.356	7e-06
ERBB4		kinase		-0.113	7.2e-06
VHL		transcription regulator		-0.249	7.34e-06
PPP3CA		phosphatase			7.53e-06
bromodeoxyuridine		chemical drug		-0.726	8.27e-06
AKT1		kinase		0.356	8.28e-06
BCL6		transcription regulator		-1.232	8.82e-06
metribolone		chemical reagent		0.808	8.82e-06
INHBA	-2.44	growth factor		0.201	8.82e-06
SB-431542		chemical reagent	Inhibited	-2.26	8.95e-06
fingolimod		chemical drug		-0.426	9.41e-06
PBRM1		other			9.69e-06
3,4,5,3',4'-pentachlorobiphenyl		chemical toxicant		1.101	9.81e-06
BMS-690514		chemical drug	Activated	2.714	1e-05
DACH1		transcription regulator		-0.971	1e-05
ESRRA		ligand-dependent nuclear receptor	Activated	2.038	1.01e-05
docosahexaenoic acid		chemical drug		-0.968	1.03e-05
IL10RA	1.68	transmembrane receptor		0.156	1.08e-05
testosterone		chemical - endogenous mammalian		0.552	1.11e-05
IL13		cytokine		1.07	1.19e-05
ATF3	1.57	transcription regulator		0.561	1.22e-05
N-acetyl-L-cysteine		chemical drug		-1.964	1.23e-05
CTGF	2.99	growth factor		0.332	1.24e-05
SREBF2		transcription regulator	Activated	3.877	1.24e-05
CD44	2.63	enzyme		1.125	1.3e-05
KLF15		transcription regulator		0.324	1.3e-05
SND1		enzyme			1.38e-05
BDNF	1.55	growth factor		1.67	1.41e-05
PTGER4		g-protein coupled receptor		-0.489	1.44e-05
F7		peptidase	Activated	2.412	1.49e-05
FOSL1		transcription regulator		-0.973	1.5e-05
CTNNB1		transcription regulator	Activated	2.681	1.63e-05
E2f		group	Inhibited	-2.889	1.67e-05
isobutylmethylxanthine		chemical toxicant		0.885	1.67e-05
PRKAA1		kinase		-1.199	1.68e-05
NOV	2.33	growth factor		-0.213	1.77e-05
SBDS		other			1.83e-05
GPD1		enzyme			1.83e-05
SLC25A13		transporter			1.83e-05
NGF		growth factor		1.329	1.86e-05
RARA		ligand-dependent nuclear receptor	Inhibited	-2.75	1.88e-05
MAP3K1		kinase		0.676	1.98e-05
STAT4		transcription regulator	Activated	4.497	1.98e-05
IGFBP5		other		0.301	2.03e-05
FBN1		other		-1.664	2.03e-05
AGER		transmembrane receptor		1.331	2.06e-05
LDL		complex		-0.39	2.09e-05
ABCB4		transporter		-1.989	2.12e-05
BRCA1	-1.92	transcription regulator		0.592	2.19e-05
thyroid hormone		chemical - endogenous mammalian		1.861	2.25e-05
Akt		group		1.38	2.28e-05
ADRA1A		g-protein coupled receptor			2.4e-05
poly rI:rC-RNA		chemical reagent	Activated	2.517	2.47e-05
sirolimus		chemical drug		0.17	2.54e-05
HDAC1		transcription regulator		0.837	2.59e-05
MAP2K1/2		group	Activated	2.59	2.6e-05
histidinol		chemical - endogenous mammalian		1.964	2.62e-05
SMOC2		other	Inhibited	-2.236	2.62e-05
arsenite		chemical toxicant		0.024	2.75e-05
SP600125		chemical - kinase inhibitor	Inhibited	-2.371	2.76e-05
BMP15		growth factor		0.717	2.86e-05
valproic acid		chemical drug		0.373	2.97e-05
1,4-bis[2-(3,5-dichloropyridyloxy)]benzene		chemical toxicant		-0.824	3.02e-05
LPL	9.74	enzyme	Inhibited	-2.071	3.1e-05
SMAD4		transcription regulator	Activated	3.231	3.17e-05
TCR		complex	Activated	2.281	3.22e-05
potassium chloride		chemical drug		1.689	3.39e-05
TLR3	-1.9	transmembrane receptor	Activated	2.132	3.41e-05
BRD4		kinase		0.802	3.64e-05
E2F7		transcription regulator			3.72e-05
ursolic acid		chemical drug		-0.61	3.82e-05
cyclic AMP		chemical - endogenous mammalian	Activated	2.058	4.01e-05
MAX		transcription regulator		-0.426	4.13e-05
F2R		g-protein coupled receptor		1.992	4.23e-05
GCG		other		0.447	4.29e-05
PIK3R1	-2.11	kinase		-1.707	4.29e-05
bee venom		chemical - endogenous non-mammalian		1.741	4.38e-05
ENG		transmembrane receptor		-0.392	4.47e-05
HNF1B		transcription regulator		-1.727	4.57e-05
ITGAV		ion channel		1.248	4.66e-05
bleomycin		chemical drug	Activated	2.404	4.7e-05
RXRA		ligand-dependent nuclear receptor		0.352	4.91e-05
methapyrilene		chemical drug		0	4.94e-05
Salmonella enterica serotype abortus equi lipopolysaccharide		chemical toxicant		0.424	4.99e-05
HTT		transcription regulator	Activated	2.8	5.01e-05
homocysteine		chemical - endogenous mammalian		0.915	5.04e-05
ADRA1D		g-protein coupled receptor			5.15e-05
INSIG1	1.61	other	Inhibited	-2.924	5.37e-05
EDN1		cytokine	Activated	3.666	5.45e-05
PKN1		kinase		0.057	5.47e-05
PLA2G6		enzyme		-1	5.47e-05
WISP2		growth factor		0	5.53e-05
vitamin E		chemical drug		-1.947	5.53e-05
androgen		chemical drug		0.108	5.8e-05
ZBTB17		transcription regulator	Activated	2.407	5.89e-05
STAT6		transcription regulator	Activated	2.459	6.16e-05
Growth hormone		group		1.422	6.18e-05
chenodeoxycholic acid		chemical - endogenous mammalian		0.476	6.23e-05
pirinixic acid		chemical toxicant		1.355	6.25e-05
raloxifene		chemical drug		-1.685	6.4e-05
genistein		chemical drug		0.208	6.67e-05
JUND	1.73	transcription regulator		1.231	6.74e-05
AREG		growth factor		0.844	6.79e-05
TIMP1		cytokine		0.333	6.79e-05
NPPB		other		-1.14	6.79e-05
CR1L		other	Inhibited	-2.959	6.79e-05
clofibrate		chemical drug		-1.131	6.84e-05
PIN1		enzyme		0.8	6.86e-05
2,3,4,7,8-pentachlorodibenzofuran		chemical toxicant		0.466	6.86e-05
DICER1		enzyme		-1.915	6.97e-05
PRKAG3	-2.32	other			6.97e-05
MED1		transcription regulator	Inhibited	-2.084	7.1e-05
miR-34a-5p (and other miRNAs w/seed GGCAGUG)		mature microrna		-0.236	7.17e-05
GW501516		chemical drug		1.636	7.25e-05
aldosterone		chemical - endogenous mammalian	Activated	2.379	7.45e-05
IFN Beta		group		-0.767	7.49e-05
MAPK8		kinase		1.318	8.12e-05
IFNA2		cytokine		-1.803	8.37e-05
LGALS7/LGALS7B		other			8.51e-05
ethanol		chemical - endogenous mammalian		0.906	8.66e-05
COL18A1		other		-1.613	8.67e-05
Mapk		group		1.826	8.84e-05
AMPK		complex		1.253	8.84e-05
NCOA3		transcription regulator		0.52	8.94e-05
topotecan		chemical drug		0.255	9.4e-05
SEMA7A	1.82	transmembrane receptor	Activated	2.121	9.41e-05
EIF2AK4		kinase		1.572	9.41e-05
PDGF-AA		complex		1.222	9.41e-05
SRSF2		transcription regulator			9.41e-05
mevalonic acid		chemical - endogenous mammalian		-0.125	9.43e-05
GATA1		transcription regulator		-0.344	9.51e-05
MYOC		other		1.432	9.99e-05
diethylstilbestrol		chemical drug	Activated	2.342	0.000106
CD40LG		cytokine	Activated	2.591	0.000111
fluocinolone acetonide		chemical drug		0.632	0.000111
brefeldin A		chemical - endogenous non-mammalian		-0.182	0.000111
SOX4		transcription regulator	Activated	2.267	0.000114
SCD		enzyme		-1.683	0.000117
FANCC		other			0.000117
PTK2		kinase		1.991	0.000118
WWTR1	1.66	transcription regulator	Activated	2.449	0.00012
CCNE1		transcription regulator		-0.97	0.00012
mezerein		chemical - endogenous non-mammalian			0.00012
cobalt chloride		chemical reagent	Activated	2.35	0.000127
sulindac sulfide		chemical drug		0.336	0.000127
HOTAIR		other		0.766	0.000127
onapristone		chemical drug		-0.946	0.000127
CDCA7L		other			0.000127
ADIPOQ		other		0.046	0.000129
XDH	-5.36	enzyme		-0.35	0.000131
H2AFY		other		-1.32	0.000131
NR3C1	-1.6	ligand-dependent nuclear receptor		0.191	0.000136
ursodeoxycholic acid		chemical - endogenous mammalian		1.327	0.000139
ITGB3		transmembrane receptor		0.788	0.000139
2,4,5,2',4',5'-hexachlorobiphenyl		chemical toxicant		-0.18	0.000139
TAF4		transcription regulator		-0.421	0.000143
PRKG1		kinase		-0.431	0.000145
HOXD3		transcription regulator	Activated	2.121	0.000145
leuprolide		biologic drug		0.423	0.000145
Ap1		complex		1.55	0.000148
hydrocortisone		chemical - endogenous mammalian		0.213	0.000148
RHOA		enzyme		0.529	0.000155
fenofibrate		chemical drug		-0.057	0.000168
EIF2AK3		kinase	Activated	2.943	0.000169
GNA15		enzyme			0.000172
5-hydroxytryptamine		chemical - endogenous mammalian	Activated	2.699	0.000172
norepinephrine		chemical - endogenous mammalian	Activated	2.75	0.00019
ADRA1B		g-protein coupled receptor			0.000193
phenylephrine		chemical drug		-0.29	0.000195
4-nitroquinoline-1-oxide		chemical toxicant		-0.82	0.000197
bezafibrate		chemical drug		0.449	0.000202
tacrolimus		chemical drug		-1.257	0.000204
HBEGF	2.25	growth factor		1.94	0.000205
Nuclear factor 1		group			0.000205
PRL		cytokine		-0.435	0.000207
MEDAG		other		0.447	0.000211
APC (complex)		complex			0.000211
TFRC		transporter			0.000211
Rb		group	Activated	2.73	0.000212
TRPS1		transcription regulator		-0.431	0.000217
E2F5		transcription regulator			0.000217
KLF4		transcription regulator		1.562	0.000224
etoposide		chemical drug		0.408	0.000234
Srebp		group	Activated	2.392	0.000236
CETP		enzyme		-0.956	0.000236
batimastat		chemical - protease inhibitor		-1.387	0.000236
THRA		ligand-dependent nuclear receptor		0.355	0.000236
MTPN		transcription regulator		0.716	0.000237
mycophenolic acid		chemical drug		-0.087	0.000237
MET		kinase		-1.677	0.000237
rifampin		chemical drug		-0.286	0.000238
SNAI2		transcription regulator		0.309	0.000239
salirasib		chemical drug		-1.789	0.000247
platelet activating factor		chemical - endogenous mammalian		1.897	0.000251
ISG15		other		1.984	0.000255
MAFF		transcription regulator		-1	0.000255
LY379196		chemical - kinase inhibitor		-1.067	0.000255
LATS2		kinase	Inhibited	-2	0.000255
RET		kinase		0.61	0.000266
benzo(a)pyrene		chemical toxicant		-0.44	0.000268
NOTCH1		transcription regulator		0.099	0.000274
cephaloridine		chemical drug		-1.96	0.000276
TGM2	17.07	enzyme		1.04	0.000279
epigallocatechin-gallate		chemical drug		0.079	0.000279
PIAS1		transcription regulator		-0.381	0.000284
E2F6		transcription regulator	Activated	2.138	0.000287
heparin		chemical - endogenous mammalian		0.103	0.000287
BSCL2		other			0.000287
Alpha catenin		group	Inhibited	-3.273	0.000291
IGF1R		transmembrane receptor	Activated	2.652	0.000303
VDR	1.63	transcription regulator		-0.266	0.000308
FN1		enzyme	Activated	2.054	0.000309
POSTN		other	Activated	2.213	0.00031
PKM		kinase		0.678	0.00031
3,3'-diindolylmethane		chemical drug		-0.03	0.000311
arsenic trioxide		chemical drug		-0.982	0.000312
FOXA2		transcription regulator		0.552	0.000314
Smad		complex		1.48	0.000315
PLAT		peptidase		-0.608	0.000315
FOXC2		transcription regulator	Activated	2.144	0.000323
IGFBP2		other		0.251	0.000323
docetaxel		chemical drug		-0.186	0.000323
ERK		group	Activated	3.468	0.000325
cholecalciferol		chemical - endogenous mammalian	Activated	2.347	0.000329
GW9662		chemical reagent		-0.961	0.000329
PDLIM2		other		0.243	0.000331
TCF		group		0.139	0.000334
NR1I2		ligand-dependent nuclear receptor		0.235	0.000335
IFNL1		cytokine		-1.138	0.000353
Pka		complex		1.276	0.000356
RBPJ		transcription regulator		-1.157	0.000372
NR3C2		ligand-dependent nuclear receptor	Activated	2.796	0.000373
bexarotene		chemical drug		-0.881	0.000373
PPARGC1A		transcription regulator		1.598	0.000377
estrogen receptor		group		-1.472	0.00038
ZNF217		transcription regulator		0.213	0.00038
NR0B1		ligand-dependent nuclear receptor		-0.7	0.000387
TFDP1		transcription regulator		-1.98	0.000387
DCN		other		-0.082	0.000388
cardiotoxin		chemical - other	Activated	4	0.00039
isoquercitrin		chemical - endogenous non-mammalian	Activated	2.433	0.000406
MMP1		peptidase		1	0.000406
PPP1R15A		other		0.651	0.000406
xanthine		chemical - endogenous mammalian		0.325	0.000406
AKR1B1		enzyme		-1.387	0.000406
obeticholic acid		chemical drug		-1.552	0.000406
colchicine		chemical drug		0.732	0.000411
YBX1		transcription regulator		-0.426	0.000411
fasudil		chemical drug		-1.099	0.000415
carbon tetrachloride		chemical toxicant		1.843	0.000433
PIAS2		transcription regulator	Activated	2.196	0.00044
NELFB		other		-1.342	0.00044
vatalanib		chemical drug		-1.342	0.00044
TAF4B		transcription regulator		-0.128	0.000447
BMPR1B		kinase		-0.518	0.000447
SMAD5		transcription regulator		-1.19	0.000447
okadaic acid		chemical toxicant		1.414	0.000464
GnRH-A		chemical reagent	Activated	2.814	0.000467
SMARCE1		transcription regulator		1.134	0.000469
RNF31		enzyme		0.378	0.000469
FSHB		other		-0.503	0.000469
IL1A		cytokine	Activated	2.106	0.00047
atorvastatin		chemical drug		-1.22	0.000499
RUNX2	1.54	transcription regulator		-0.586	0.000499
PTGS1		enzyme		1.661	0.000518
ACVRL1		kinase		-0.459	0.000518
romidepsin		biologic drug		1.452	0.000519
MTA1		transcription regulator		-1.614	0.000519
H89		chemical - kinase inhibitor		-0.327	0.00052
advanced glycation end-products		chemical - endogenous mammalian		-0.051	0.000536
resveratrol		chemical drug		-0.698	0.00054
ERBB3		kinase		0.477	0.000552
KLF5		transcription regulator		1.006	0.000591
hydroxyurea		chemical drug		-0.581	0.000591
NR4A3		ligand-dependent nuclear receptor		-1.996	0.000591
PRKCA		kinase		0.025	0.000608
CLDN7		other		-0.15	0.000614
arginine		chemical - endogenous mammalian		-0.564	0.00062
GDF2		growth factor		0.286	0.000634
trapidil		chemical drug			0.000637
KMT2E		enzyme			0.000637
HDGF		growth factor			0.000637
enecadin		chemical drug			0.000637
LPXN		transcription regulator			0.000637
HIF1AN		enzyme			0.000637
EIF2B1		translation regulator			0.000637
DLK1		other			0.000637
Yap1		transcription regulator			0.000637
CKS2		kinase			0.000637
epalrestat		chemical reagent			0.000637
NFYB	-1.73	transcription regulator			0.000638
mitomycin C		chemical drug		1.755	0.000649
FGF21		growth factor		1.622	0.000649
glutathione		chemical - endogenous mammalian		-1.48	0.000649
FOXP3		transcription regulator		-0.169	0.00065
GNA12		enzyme		0.996	0.000651
vitamin K2		chemical drug		1.664	0.00066
isoprenaline		chemical drug		1.091	0.00066
p85 (pik3r)		group		0.651	0.00066
LRPAP1		transmembrane receptor		0	0.00066
MAFK		transcription regulator		-0.372	0.00066
ACACB		enzyme	Inhibited	-2.213	0.00066
4-hydroxytamoxifen		chemical drug		0.326	0.000676
carrageenan		chemical - endogenous non-mammalian	Activated	2.158	0.000684
NOTCH3		transcription regulator		1.085	0.000686
9Z,11E-octadecadienoic acid		chemical - endogenous non-mammalian	Activated	2.611	0.000688
Collagen type IV		complex		0.447	0.000688
DPP4		peptidase		-1.087	0.000688
miR-293-5p (and other miRNAs w/seed CUCAAAC)		mature microrna	Inhibited	-2.621	0.000688
CHI3L1		enzyme			0.000688
bisindolylmaleimide I		chemical - kinase inhibitor		-0.815	0.000702
RNF111		other		1.98	0.000712
STX2		transporter		1	0.000712
ASCL2		transcription regulator		0	0.000712
RBX1		enzyme		0	0.000712
vanillyl-N-nonylamide		chemical drug			0.000712
NR4A2		ligand-dependent nuclear receptor		-0.691	0.000722
oleic acid		chemical - endogenous mammalian		1.324	0.000737
MAPK9		kinase		1.732	0.000748
MGEA5		enzyme		0	0.000752
bortezomib		chemical drug		-0.714	0.000755
CLOCK		transcription regulator			0.00076
IL6R		transmembrane receptor		1.755	0.000761
PRKCE		kinase		1.627	0.000761
CDH1		other		0.135	0.000761
FADD		other		-0.535	0.000762
cholic acid		chemical - endogenous mammalian		1.64	0.000772
GLI1		transcription regulator		1.492	0.000786
FGFR2		kinase		-0.886	0.000796
caffeic acid phenethyl ester		chemical toxicant		0.35	0.000808
CNB-001		chemical reagent	Activated	2.236	0.000818
14,15-epoxyeicosatrienoic acid		chemical - endogenous mammalian		1.406	0.000818
sertraline		chemical drug		1.4	0.000818
CTNNβ-TCF/LEF		complex		1.342	0.000818
NKX6-1		transcription regulator		0.218	0.000818
miR-451a (and other miRNAs w/seed AACCGUU)		mature microrna		-0.406	0.000818
MGP		other		-0.6	0.000818
ACTB		other	Inhibited	-2	0.000818
L-serine		chemical - endogenous mammalian	Inhibited	-2.209	0.000818
Tnf (family)		group		1.333	0.000824
cyclosporin A		biologic drug		-1.207	0.000834
SUMO2		enzyme		0.378	0.000844
CGA		other		-0.171	0.000844
thalidomide		chemical drug	Inhibited	-2.583	0.000844
Laminin		complex		0.309	0.000868
9,10-dimethyl-1,2-benzanthracene		chemical toxicant		0.263	0.000868
MYBL2	-1.82	transcription regulator		-0.671	0.000868
NTRK2		kinase		-1.314	0.000877
tributyrin		chemical drug		0.786	0.00091
nicotine		chemical drug		1.947	0.000913
HOXA10		transcription regulator		-0.433	0.000913
PGF	2.04	growth factor	Activated	2	0.000981
NTRK1		kinase		1.982	0.000981
trabectedin		chemical drug		-1.4	0.000981
ramipril		chemical drug		-1.912	0.000981
SIN3B		transcription regulator			0.000981
MECP2		transcription regulator		-0.803	0.000988

## Sheet: Table S7
Table S7: 104 differentially expressed genes of Cluster 1
Transcript Cluster ID	Gene Symbol	Description	FC (high vs. normal)	p-value	FDR
12842670	CLCA3	chloride channel regulator 3	-1.81	0.000192	0.007617
12907723	SAT1	spermidine/spermine N1-acetyltransferase 1	1.57	5.3e-05	0.004554
12836031	SLC2A1	solute carrier family 2 (facilitated glucose transporter), member 1	1.89	0.000632	0.012923
12717933	OXT	oxytocin, prepropeptide	1.56	0.000655	0.013225
12823120	BNIP3	BCL2/adenovirus E1B 19kDa interacting protein 3	1.71	7.1e-05	0.005156
12769528	ACLY	ATP citrate lyase	1.54	0.000169	0.007248
12714225	ACSS2	acyl-CoA synthetase short-chain family member 2	1.63	0.000166	0.007125
12826119	SRGN	serglycin	-4.09	9.1e-05	0.00575
12780349	SERPINE2	serpin peptidase inhibitor, clade E (nexin, plasminogen activator inhibitor type 1), member 2	-2.43	5.2e-05	0.004551
12787048	FST	follistatin	-1.76	0.001285	0.01846
12786990	PIK3R1	phosphoinositide-3-kinase, regulatory subunit 1 (alpha)	-2.11	4.7e-05	0.004491
12865365	C5H12orf35	chromosome 5 open reading frame, human C12orf35	-1.97	5.6e-05	0.004638
12680375	PLD1	phospholipase D1, phosphatidylcholine-specific	-1.75	3.4e-05	0.004135
12807066	HIST1H2AJ	histone cluster 1, H2aj	-1.59	0.000281	0.009035
12803716	LOC618824	histone cluster 1, H2ai-like; histone cluster 1, H2; histone cluster 1, H2ah; histone cluster 1, H2ag	-1.55	0.000348	0.009922
12734842	PLXNA2	plexin A2	1.95	0.000177	0.007319
12893979	GOLM1	golgi membrane protein 1	2.16	0.000126	0.006324
12780102	FN1	fibronectin 1	2.12	1.8e-05	0.003791
12858656	ATF4	activating transcription factor 4 (tax-responsive enhancer element B67)	1.74	0.000234	0.008441
12730451	HSD17B12	hydroxysteroid (17-beta) dehydrogenase 12	1.63	4e-05	0.004221
12679533	TMEM45A	transmembrane protein 45A	1.55	0.000462	0.011385
12782531	PDK1	pyruvate dehydrogenase kinase, isozyme 1	1.78	0.000107	0.006025
12778611	RND3	Rho family GTPase 3	1.73	7.3e-05	0.005174
12871206	PARM1	prostate androgen-regulated mucin-like protein 1	1.58	7.9e-05	0.00545
12736255	QSOX1	quiescin Q6 sulfhydryl oxidase 1	1.64	0.000511	0.011978
12865176	SUOX	sulfite oxidase	1.53	0.000728	0.013923
12827480	EGLN1	egl-9 family hypoxia-inducible factor 1	1.52	0.00011	0.006115
12817967	PGP	phosphoglycolate phosphatase	1.64	0.000176	0.007309
12762782	TMEM97	transmembrane protein 97	1.65	7e-06	0.00276
12862214	NDUFA4L2	NADH dehydrogenase (ubiquinone) 1 alpha subcomplex, 4-like 2	2.41	0.003407	0.031959
12815205	SERPINE1	serpin peptidase inhibitor, clade E (nexin, plasminogen activator inhibitor type 1), member 1	2.47	8.6e-05	0.005657
12857108	TIMP3	TIMP metallopeptidase inhibitor 3	2.57	2.6e-05	0.004115
12708674	HK2	hexokinase 2; hexokinase 2-like	2.62	3e-06	0.00276
12679509	PFKL	phosphofructokinase, liver	1.91	0.001635	0.021183
12845367	GPX7	glutathione peroxidase 7	1.66	0.002208	0.025067
12829453	TM7SF2	transmembrane 7 superfamily member 2	1.71	0.002092	0.024336
12707220	COL5A1	collagen, type V, alpha 1	1.57	0.000704	0.01373
12703055	PPAPDC3	phosphatidic acid phosphatase type 2 domain containing 3	1.6	0.000302	0.009264
12899267	LOC100336870	5'-nucleotidase, ecto (CD73)-like	1.57	0.00231	0.025716
12853428	CYP51A1	cytochrome P450, family 51, subfamily A, polypeptide 1	1.55	0.002722	0.028204
12723414	PKIA	protein kinase (cAMP-dependent, catalytic) inhibitor alpha	1.6	0.000164	0.00708
12718657	PFKP	phosphofructokinase, platelet	1.91	0.000396	0.010568
12864461	MGST1	microsomal glutathione S-transferase 1	1.59	0.00128	0.018418
12684564	CSTB	cystatin B (stefin B)	1.7	4.7e-05	0.004491
12864151	SLC2A3	solute carrier family 2 (facilitated glucose transporter), member 3	4.24	0.000126	0.006324
12721948	NDRG1	N-myc downstream regulated 1	4.29	2.1e-05	0.00394
12801086	VEGFA	vascular endothelial growth factor A	2.12	7.7e-05	0.005358
12798575	BHLHE40	basic helix-loop-helix family, member e40	2.16	0.00016	0.007059
12760706	FASN	fatty acid synthase	1.88	0.000533	0.012035
12897137	ACAT2	acetyl-CoA acetyltransferase 2	1.58	6e-05	0.00476
12876921	LDLR	low density lipoprotein receptor	1.68	0.000111	0.00613
12715188	PLXDC2	plexin domain containing 2	1.86	2.9e-05	0.004135
12688271	HMGCR	3-hydroxy-3-methylglutaryl-CoA reductase	1.71	2.6e-05	0.004115
12899445	CTGF	connective tissue growth factor	2.99	3e-06	0.002757
12836290	CRABP2	cellular retinoic acid binding protein 2	2.18	5.4e-05	0.004595
12859375	A2M	alpha-2-macroglobulin	1.51	0.001108	0.017196
12905032	GRIA3	glutamate receptor, ionotrophic, AMPA 3	1.62	3e-06	0.002757
12816911	GPRC5B	G protein-coupled receptor, family C, group 5, member B	1.75	1.6e-05	0.003552
12879171	FSTL3	follistatin-like 3 (secreted glycoprotein)	1.72	0.001527	0.020444
12721150	ABHD12	abhydrolase domain containing 12	1.61	0.000337	0.009738
12850024	INSIG1	insulin induced gene 1	1.61	0.000593	0.012543
12745488	SLC25A1	solute carrier family 25 (mitochondrial carrier; citrate transporter), member 1	1.54	0.004567	0.03725
12718768	SDC4	syndecan 4	2.2	6.7e-05	0.004981
12699636	LTBP1	latent transforming growth factor beta binding protein 1	1.85	0.000505	0.011921
12910555	LDHA	lactate dehydrogenase A	1.71	0.005872	0.043526
12774529	FABP3	fatty acid binding protein 3, muscle and heart (mammary-derived growth inhibitor)	1.82	4e-06	0.00276
12769776	SLC43A2	solute carrier family 43, member 2	-4.91	2e-06	0.002757
12786624	ENC1	ectodermal-neural cortex 1 (with BTB-like domain)	-1.73	2.8e-05	0.004135
12910658	NUDT10	nudix (nucleoside diphosphate linked moiety X)-type motif 10; nudix (nucleoside diphosphate linked moiety X)-type motif 11	-1.53	3.8e-05	0.004198
12847763	LOC504599	histone H3.2; histone cluster 2, H3c-like	-1.64	0.000777	0.014438
12841924	LOC504599	histone H3.2; histone cluster 2, H3c-like	-1.64	0.000777	0.014438
12839892	ODF2L	outer dense fiber of sperm tails 2-like	-1.83	0.002829	0.028875
12778245	MYO1B	myosin IB	-1.52	8.4e-05	0.005603
12739756	CD55	CD55 molecule, decay accelerating factor for complement (Cromer blood group)	-1.74	0.000325	0.009598
12808521	DSEL	dermatan sulfate epimerase-like	-1.61	0.001011	0.01651
12731200	LGR4	leucine-rich repeat containing G protein-coupled receptor 4	-1.61	0.004216	0.035532
12807147	LOC787465	histone H2B type 1-like; histone cluster 2, H2be; histone H2B-like; histone cluster 1, H2bm-like; histone H2B; histone cluster 1, H2bl; histone cluster 1, H2bd-like	-1.64	0.003422	0.032066
12802623	LOC616167	histone cluster 1, H4i-like; histone H4-like; histone H4 replacement-like; histone H4; germinal histone H4-like	-1.8	0.002246	0.025356
12842911	GSTM1	glutathione S-transferase M1	-1.65	0.000649	0.013146
12787557	SH3PXD2B	SH3 and PX domains 2B	-1.55	0.004343	0.03618
12845319	RNF11	ring finger protein 11	-1.51	0.005015	0.039447
12874685	USP53	ubiquitin specific peptidase 53	-1.72	0.003652	0.033026
12699608	SMC6	structural maintenance of chromosomes 6	-1.63	0.000365	0.01017
12784152	FAM171B	family with sequence similarity 171, member B	-2.18	3.1e-05	0.004135
12805397	ENPP5	ectonucleotide pyrophosphatase/phosphodiesterase 5 (putative)	-2.09	9.4e-05	0.005819
12723730	TP53INP1	tumor protein p53 inducible nuclear protein 1	-1.99	0.000909	0.015567
12704157	TRIB2	tribbles homolog 2 (Drosophila)	-2.24	0.00026	0.0087
12736803	EXOSC10	exosome component 10	-2.15	4.7e-05	0.004491
12684420	HEG1	HEG homolog 1 (zebrafish)	-2.14	0.000599	0.012612
12848966	INHBA	inhibin, beta A	-2.44	0.000163	0.00708
12849057	PRKAR2B	protein kinase, cAMP-dependent, regulatory, type II, beta	-1.65	0.006523	0.046404
12802386	LOC521581	histone cluster 1, H3a-like	-1.73	0.003988	0.034466
12776406	IFI6	interferon, alpha-inducible protein 6	-1.63	0.000575	0.012417
12801746	GCLC	glutamate-cysteine ligase, catalytic subunit	-1.99	0.000141	0.006621
12847485	GSTM2	glutathione S-transferase M2	-1.66	0.000143	0.006659
12741058	FAM129A	family with sequence similarity 129, member A	-1.86	8e-06	0.00276
12914837	---	---	-1.56	0.002528	0.027086
12803582	LOC616800	histone cluster 1, H3a-like	-1.71	0.001701	0.021691
12702773	GALM	galactose mutarotase (aldose 1-epimerase)	-1.56	0.00133	0.018875
12821871	ANKRD1	ankyrin repeat domain 1 (cardiac muscle)	-1.94	0.000545	0.012146
12785383	DAB2	disabled homolog 2, mitogen-responsive phosphoprotein (Drosophila)	-2.38	1.7e-05	0.00365
12837074	TXNIP	thioredoxin interacting protein	-79.5	1.4e-05	0.00341
12832821	PAG11	pregnancy-associated glycoprotein 11	-15.47	2e-05	0.003857
12793470	ARRDC4	arrestin domain containing 4	-8.13	6e-06	0.00276

## Sheet: Table S8
Table S8: putative upstream regulators of "cluster 1" identified by IPA (p<0.001)
Upstream Regulator	FC (high vs. normal)	Molecule Type	Predicted Activation State	Activation z-score	p-value of overlap
SCAP		other	Activated	2.933	3.19e-12
hydrogen peroxide		chemical - endogenous mammalian		0.638	1.81e-11
beta-estradiol		chemical - endogenous mammalian	Activated	2.789	2.66e-11
isoquercitrin		chemical - endogenous non-mammalian	Activated	2.433	4.85e-11
SREBF2		transcription regulator	Activated	2.908	6.75e-11
EPAS1		transcription regulator		1.841	1.16e-10
IL1B		cytokine		0.268	1.28e-10
TP53		transcription regulator		0.03	2.17e-10
MTORC1		complex	Activated	2.477	4.66e-10
PPARG		ligand-dependent nuclear receptor	Activated	2.774	5.88e-10
dexamethasone		chemical drug		0.008	1.07e-09
FOXO4		transcription regulator		1.029	2.49e-09
lovastatin		chemical drug		1.082	2.77e-09
methylprednisolone		chemical drug	Activated	3.257	4.84e-09
PDGF BB		complex	Activated	2.687	4.92e-09
deferoxamine		chemical drug		1.49	5.56e-09
POR		enzyme	Inhibited	-2.63	6.86e-09
INSIG2		other	Inhibited	-2.191	1.04e-08
SREBF1		transcription regulator	Activated	3.054	1.52e-08
D-glucose		chemical - endogenous mammalian	Activated	2.447	1.77e-08
AGT		growth factor	Activated	2.786	1.81e-08
25-hydroxycholesterol		chemical reagent		-1.719	1.94e-08
MYC		transcription regulator	Activated	2.007	2.03e-08
FBN1		other		-1.387	2.25e-08
NEDD9		other		1.633	2.86e-08
INSIG1	1.61	other	Inhibited	-2.189	3.97e-08
INHA		growth factor		0.421	5.62e-08
IL1		group		1.093	1.07e-07
TNF		cytokine		-0.161	1.08e-07
FGF21		growth factor		1.82	1.3e-07
cisplatin		chemical drug		0.763	1.33e-07
IL5		cytokine	Activated	2.728	1.37e-07
SP1		transcription regulator		0.076	1.55e-07
HIF1A		transcription regulator	Activated	3.227	1.57e-07
sterol		chemical - endogenous mammalian		-1.558	1.68e-07
salirasib		chemical drug		-1.237	1.73e-07
dihydrotestosterone		chemical - endogenous mammalian		0.404	1.73e-07
CREB1		transcription regulator		0.508	3.31e-07
LY294002		chemical - kinase inhibitor		-1.239	4.02e-07
Srebp		group		1.954	4.74e-07
mevalonic acid		chemical - endogenous mammalian		0.064	5.77e-07
ATP7B		transporter	Activated	2.236	9.66e-07
SRF		transcription regulator		0	1.57e-06
AKT1		kinase		0.549	1.6e-06
PD98059		chemical - kinase inhibitor		-1.986	1.75e-06
cholesterol		chemical - endogenous mammalian		-1.4	2.12e-06
Ins1		other		1.487	2.32e-06
mycophenolic acid		chemical drug		-1.664	2.86e-06
COMMD1		transporter	Inhibited	-2	2.86e-06
FSH		complex		-1.532	3.05e-06
U0126		chemical - kinase inhibitor		-1.139	3.06e-06
NR0B2		ligand-dependent nuclear receptor			5.53e-06
PI3K (complex)		complex		1.158	5.61e-06
TGFB1		growth factor		1.451	6.16e-06
SERPINA3		other			6.19e-06
ACE2		peptidase			6.19e-06
IL4		cytokine		1.961	6.89e-06
ADRB		group		-1.134	7.19e-06
lipopolysaccharide		chemical drug		0.424	7.68e-06
NPPB		other		-1.98	8.09e-06
clozapine		chemical drug	Activated	2.175	8.47e-06
KDM8		other			9.87e-06
ACE		peptidase			9.87e-06
ezetimibe		chemical drug			9.87e-06
CD38		enzyme	Activated	2.608	1.14e-05
5-N-ethylcarboxamido adenosine		chemical reagent		-0.816	1.16e-05
ARNT		transcription regulator		1.964	1.59e-05
APOE		transporter			1.6e-05
Ras		group		0.9	1.79e-05
tributyrin		chemical drug		-0.391	1.79e-05
trovafloxacin		chemical drug		0.447	2.13e-05
INHBA	-2.44	growth factor		0.371	2.26e-05
progesterone		chemical - endogenous mammalian		-1.305	2.32e-05
PPARA		ligand-dependent nuclear receptor		1.206	2.36e-05
metribolone		chemical reagent		1.988	2.36e-05
HGF		growth factor		1.424	2.52e-05
VHL		transcription regulator			2.99e-05
P38 MAPK		group		1.946	3.1e-05
INS		other		1.109	3.15e-05
TGFBR2		kinase		1.084	3.17e-05
MLXIP		other			3.22e-05
ATP1A1		transporter			3.22e-05
SLC3A2		transporter			3.22e-05
RNF139		enzyme			3.22e-05
gliclazide		chemical drug			3.22e-05
docosahexaenoic acid		chemical drug		-1.387	3.33e-05
arsenic trioxide		chemical drug		-1.606	3.5e-05
IRS2		enzyme		1.04	3.58e-05
Pka		complex		1.561	3.69e-05
ADIPOQ		other		0.321	3.69e-05
MBTPS1		peptidase			3.81e-05
MLX		transcription regulator			3.81e-05
simvastatin		chemical drug		-0.293	3.88e-05
SB 216763		chemical toxicant		1.951	4.04e-05
mifepristone		chemical drug		-0.378	4.73e-05
Ro31-8220		chemical - kinase inhibitor		-0.152	5.09e-05
trichostatin A		chemical drug		-0.532	5.35e-05
streptozocin		chemical drug		1.548	5.47e-05
T3-TR-RXR		complex		1.982	5.68e-05
ACACB		enzyme			6.26e-05
carbenoxolone		chemical toxicant			6.26e-05
RETN		other		0.581	6.32e-05
SYVN1		transporter		0.816	6.33e-05
TO-901317		chemical reagent		0.815	6.56e-05
forskolin		chemical toxicant		-0.79	6.7e-05
STAT4		transcription regulator	Activated	2.626	7.05e-05
INSR		kinase		0.958	7.53e-05
EGFR		kinase	Activated	2.181	7.61e-05
oleic acid		chemical - endogenous mammalian		1.231	7.74e-05
chloropromazine		chemical drug			7.75e-05
CYP7A1		enzyme			7.79e-05
bucladesine		chemical toxicant		0.063	8.53e-05
nitric oxide		chemical - endogenous mammalian			8.68e-05
IGF1		growth factor	Activated	2.265	9.34e-05
palmitic acid		chemical - endogenous mammalian		1.223	9.47e-05
IgG		complex		-0.816	9.47e-05
Akt		group		1	9.61e-05
HIF1AN		enzyme			9.63e-05
PPP2R5B		phosphatase			9.63e-05
nitrendipine		chemical drug			9.63e-05
ERK		group		1.342	9.93e-05
NFE2L2		transcription regulator		0.208	0.000103
Tgf beta		group		1.198	0.000103
phorbol myristate acetate		chemical drug		-0.455	0.000108
IFNG		cytokine		-1.103	0.00011
PRKCA		kinase		-1.067	0.000111
PKM		kinase			0.000115
RORA		ligand-dependent nuclear receptor			0.000117
plicamycin		chemical drug		-1.446	0.000124
SOX2		transcription regulator		0.132	0.000128
PRKAA2		kinase		-1.342	0.000131
APP		other		0.146	0.000131
MAP2K1		kinase			0.000132
LEPR		transmembrane receptor			0.000132
DCN		other		1.013	0.000135
pyrrolidine dithiocarbamate		chemical reagent		-1.275	0.000138
LDL		complex		-0.063	0.000155
lipid		chemical - endogenous mammalian			0.000163
Gsk3		group	Activated	2	0.000173
arsenite		chemical toxicant			0.00018
testosterone		chemical - endogenous mammalian		0.946	0.000183
NFKBIA		transcription regulator		0.146	0.000186
paroxetine		chemical drug			0.000191
PPP2R2A		phosphatase			0.000192
PLAGL2		transcription regulator			0.000192
RXRA		ligand-dependent nuclear receptor		0.9	0.000203
JUNB		transcription regulator			0.00022
methyl-beta-cyclodextrin		chemical drug			0.000222
sirolimus		chemical drug		-0.425	0.000225
pirinixic acid		chemical toxicant		1.782	0.000239
MYCN		transcription regulator		0.973	0.000241
oleoyl-estrone		chemical drug			0.000256
STAT3		transcription regulator			0.000259
Cg		complex		1.847	0.000268
FOXO1		transcription regulator		1.622	0.000268
MTOR		kinase		1.941	0.000269
GCG		other		-0.882	0.000271
PIK3R1	-2.11	kinase		-1.067	0.000271
TAF4B		transcription regulator			0.000293
SMAD7		transcription regulator		-1.03	0.000305
metformin		chemical drug			0.000305
cycloheximide		chemical reagent		0.404	0.000314
pictilisib		chemical drug			0.000319
mir-185		microrna			0.000319
THRSP		other			0.000319
ponesimod		chemical drug			0.000319
SOAT1		enzyme			0.000319
thenoyltrifluoroacetone		chemical reagent			0.000319
trans-hydroxytamoxifen		chemical drug		-1.387	0.000319
MLXIPL		transcription regulator			0.000334
GH1		growth factor		-1.013	0.000339
NR3C1		ligand-dependent nuclear receptor		-1.131	0.000341
CPE		peptidase			0.000378
cobalt chloride		chemical reagent		1.96	0.000379
tetracycline		chemical drug		1	0.000379
sulindac sulfide		chemical drug		-1.154	0.000379
IRS1		enzyme			0.000397
TGFBR1		kinase		1.937	0.000404
HTT		transcription regulator			0.000459
PPARGC1A		transcription regulator		1.084	0.000465
PINK1		kinase			0.000476
RAF1		kinase		-0.391	0.000509
GW9662		chemical reagent		-0.849	0.000515
AGTR1		g-protein coupled receptor			0.000531
PI3K (family)		group		1.213	0.000546
TCOF1		transporter			0.000546
triamcinolone acetonide		chemical drug		-1.633	0.000573
SMAD3		transcription regulator		1.475	0.00059
ABCA1		transporter			0.00059
CEBPA		transcription regulator		1.337	0.000639
NRG1		growth factor	Activated	2.19	0.000644
daidzein		chemical drug		1	0.000647
USF1		transcription regulator			0.000647
butyric acid		chemical - endogenous mammalian		-1.134	0.000652
XDH		enzyme			0.000653
LG100268		chemical reagent			0.000653
NUPR1		transcription regulator		1.354	0.000661
ACLY	1.54	enzyme			0.000664
carnosine		chemical - endogenous mammalian			0.000664
astressin 2B		biologic drug			0.000664
SMAD2		transcription regulator		1.994	0.000683
FGF19		growth factor			0.000683
HMGA1		transcription regulator		-0.2	0.000689
LEP		growth factor		-0.451	0.000691
IDH1		enzyme			0.00072
camptothecin		chemical drug		0.447	0.000738
WNT3A		cytokine		1.304	0.000761
KLF2		transcription regulator			0.000769
rosiglitazone		chemical drug		0.646	0.000789
lysophosphatidylcholine		chemical - other			0.000791
verapamil		chemical drug			0.000791
PTH		other			0.000826
tretinoin		chemical - endogenous mammalian		0.779	0.000842
MAX		transcription regulator	Activated	2	0.000842
Esrra		transcription regulator		-1.982	0.000842
TSC2		other			0.000867
Atrial Natriuretic Peptide		group			0.000883
ACACA		enzyme			0.000883
PDE3B		enzyme			0.000883
beta-cyclodextrin		chemical - endogenous non-mammalian			0.000883
RASSF1		other		1	0.000886
pioglitazone		chemical drug		-0.271	0.000916
MAPK14		kinase	Inhibited	-2.207	0.000916
ZBTB20		transcription regulator			0.000947
HNF1A		transcription regulator	Activated	2	0.000949
Insulin		group		1.033	0.000969
OSM		cytokine		1.761	0.000994
